# Supplementary material for: MiR-21 Is under Control of STAT5 but Is Dispensable for Mammary Development and Lactation
Source: PLoS One. 2014 Jan 30;9(1):e85123. doi: 10.1371/journal.pone.0085123 (PMC3907398; doi:10.1371/journal.pone.0085123)
Supplement: Table S1 — RNA-Seq summery of statistically significant differentially expressed genes in miR-21−/− over miR-21+/+ with fold changes greater than 2. (XLS) [file pone.0085123.s001.xls]

## Sheet: Sheet1
gene	locus	mir21WT_FPKM	mir21KO_FPKM	Log2 (fold change)	p_value
Tph1	chr7:53899971-53927907	1.49991	14.6304	3.28602	0
Cxcl15	chr5:91223434-91235395	3.31067	28.1674	3.08883	0
Slc5a5	chr8:73406781-73416656	9.74372	61.2145	2.65133	0
Defb1	chr8:22887026-22905657	0.878585	5.432	2.62823	1.77636e-15
Ccl7	chr11:81859213-81861025	1.06896	5.88511	2.46086	7.99361e-14
Dgki	chr6:36787384-37249976	2.67198	14.7044	2.46027	0
Dmbt1	chr7:138175589-138265142	8.00257	40.9637	2.35581	0
Pgr	chr9:8899547-8992051	4.71198	23.2666	2.30386	0
Prtn3	chr10:79314121-79345917	2.05419	9.89025	2.26744	0
Slc5a9	chr4:111547284-111575525	1.10151	5.12451	2.21793	0
Ido1	chr8:25694612-25707481	3.75026	16.0621	2.0986	0
Rbm20	chr19:53751795-53941570	1.84964	7.63001	2.04444	0
Il17b	chr18:61847588-61852191	8.8555	36.4921	2.04294	1.57652e-14
Lars2	chr9:123276057-123371782	37.4383	147.749	1.98056	0
Zbtb8a	chr4:129025697-129055387	5.06075	19.929	1.97745	0
Muc15	chr2:110498296-110790401	12.6135	48.6253	1.94674	0
Fxyd2	chr9:45207791-45218361	8.4975	32.0073	1.91329	4.44089e-16
Fam180a	chr6:35262745-35276141	1.50025	5.49898	1.87396	3.23781e-11
Mb	chr15:76845916-76889396	2.07292	7.53736	1.8624	0
Ehf	chr2:103102289-103143436	13.2469	47.6661	1.84731	0
Slc5a8	chr10:88348616-88393722	3.00255	10.5264	1.80975	0
Mtmr7	chr8:41577659-41720146	3.08756	10.7215	1.79596	0
Lrg1	chr17:56259100-56261369	64.1882	221.524	1.78709	0
Plb1	chr5:32535080-32683093	6.14335	20.4378	1.73414	9.02611e-13
Prnd	chr2:131776596-131781866	1.74022	5.61281	1.68945	0
Slc15a2	chr16:36750246-36785057	3.87945	12.3041	1.66521	0
Cdk18	chr1:134005237-134036298	4.30111	13.1753	1.61505	1.55431e-15
Ccl2	chr11:81849078-81850954	1.81334	5.53902	1.61098	3.32584e-07
Inmt	chr6:55120620-55124984	28.0958	85.6299	1.60776	0
Gas6	chr8:13465373-13494535	84.9919	258.296	1.60363	0
Barx2	chr9:31653628-31720870	3.65878	11.0905	1.59989	8.10173e-10
Col9a3	chr2:180332926-180377396	3.49246	10.5429	1.59396	0
Col9a2	chr4:120712170-120727930	4.56652	13.7269	1.58784	2.66454e-15
Fam20c	chr5:139231034-139286017	4.90646	14.7219	1.58521	4.88498e-15
Scnn1b	chr7:129008624-129062030	1.96679	5.76321	1.55103	2.80458e-08
Cyp3a57	chr5:146106124-146151795	4.07745	11.6887	1.51938	0
Myh1	chr11:67013615-67038077	8.43917	23.444	1.47404	0
Oxtr	chr6:112423676-112441313	17.5469	48.6952	1.47256	0
Mia1	chr7:27964759-27966168	3.00083	8.30762	1.46907	7.05477e-07
Pdlim3	chr8:46970820-47004908	11.5496	31.342	1.44026	0
Hspa1a	chr17:35106303-35109101	23.3799	63.413	1.43951	0
Il4ra	chr7:132695771-132726789	10.4481	28.1603	1.43042	0
Akr1c14	chr13:4058836-4089668	8.04074	21.6513	1.42905	3.13083e-14
Rspo1	chr4:124663673-124686343	2.01934	5.43597	1.42865	5.3325e-07
Lbp	chr2:158132228-158158588	11.9336	31.9599	1.42124	0
5330417C22Rik	chr3:108258622-108339440	2.16113	5.7698	1.41674	0
Expi	chr11:83522505-83524862	105.66	277.902	1.39515	0
Wisp2	chr2:163646569-163658883	2.92171	7.67656	1.39365	6.04247e-07
Slc6a13	chr6:121250313-121287736	4.20173	10.8854	1.37334	2.39477e-08
Chi3l1	chr1:136078980-136086608	16.2321	41.4966	1.35415	2.22045e-16
Ccdc162	chr10:41258650-41307598	2.29719	5.84914	1.34836	0
Tgm2	chr2:157942140-157972128	82.1767	208.871	1.34581	0
Prom2	chr2:127352604-127367186	7.2096	18.3222	1.3456	0
1600029D21Rik	chr9:50296903-50322371	16.8019	42.5155	1.33937	0
Nnat	chr2:157358524-157393769	198.897	495.605	1.31717	0
Gm266	chr12:112722819-112724034	3.42779	8.49018	1.30851	4.34553e-06
Hspa1b	chr17:35093373-35096183	31.8724	78.7187	1.3044	0
Pi15	chr1:17591981-17621020	2.56807	6.31763	1.2987	1.92291e-10
Gadd45g	chr13:51942043-51943843	14.8436	36.4868	1.29753	8.3163e-11
Lep	chr6:29010204-29023879	27.6781	67.91	1.29488	0
Mfap4	chr11:61298945-61302206	12.6052	30.768	1.28741	1.00076e-11
Thbs1	chr2:117937627-117952869	20.1876	48.8616	1.27523	0
Cacna1s	chr1:137949365-138016399	2.41545	5.79236	1.26186	4.31926e-10
Mtss1l	chr8:113245383-113329808	8.62133	20.6416	1.25957	0
Nrap	chr19:56362427-56464526	2.54578	6.08682	1.25758	0
2010002N04Rik	chr18:60633782-60661637	6.53455	15.5521	1.25095	0
Mmp11	chr10:75385968-75395235	4.25657	9.81322	1.20504	0
Ngfr	chr11:95430139-95449012	6.28637	14.4886	1.20462	1.70663e-11
Bcl6b	chr11:70037628-70043300	3.73238	8.58985	1.20254	3.57989e-08
Fam160a1,Glt28d2	chr3:85378046-85691440	4.76312	10.9583	1.20205	0
Krt23	chr11:99334605-99354539	3.68257	8.46409	1.20064	1.36948e-07
Wnt5b	chr6:119375929-119494365	3.85275	8.84879	1.19959	1.39323e-10
Mest	chr6:30687996-30846853	9.21031	21.1482	1.19921	1.08793e-11
Ctgf	chr10:24303043-24318488	11.7204	26.902	1.19869	8.27338e-13
Nxf7	chrX:132114112-132133336	2.21787	5.08699	1.19764	2.73115e-14
Myh2	chr11:66984528-67011019	6.87602	15.7695	1.1975	0
Fcgbp	chr7:28856254-28905883	15.9036	36.305	1.19082	0
Atp13a3	chr16:30303124-30396786	24.9331	56.7936	1.18767	0
Dpep2	chr8:108508689-108520323	2.72873	6.18812	1.18127	0
BC005764	chr10:79314121-79345917	6.95531	15.7497	1.17913	0
Lamb3	chr1:195128157-195170149	5.84587	13.0963	1.16367	0
Pkp2	chr16:16213437-16272805	5.11646	11.4155	1.15778	8.78999e-09
Cited4	chr4:120339167-120340425	8.09572	17.9134	1.1458	1.62675e-06
D8Ertd82e	chr8:37157881-37210917	5.86567	12.9776	1.14566	0
Cldn8	chr16:88557867-88563428	4.01352	8.82632	1.13694	7.89312e-08
Gan	chr8:119680116-119731074	2.6811	5.89442	1.13652	3.72187e-09
Sox10	chr15:78985342-78994920	16.439	36.0834	1.13422	8.88178e-16
Mlf1	chr3:67178018-67203922	3.04518	6.64318	1.12534	5.57317e-06
Lyve1	chr7:117992937-118006618	19.6478	42.7105	1.12022	0
Muc20	chr16:32735971-32797552	2.6569	5.76641	1.11793	1.97842e-13
Rab17	chr1:92854708-92866290	3.11362	6.74775	1.11581	0
BC006965	chr11:112524871-112572925	8.54279	18.5111	1.11561	0
Mycl1	chr4:122673186-122679902	4.55555	9.86407	1.11456	0
Vdr	chr15:97684853-97738727	4.07322	8.79358	1.11028	1.28142e-12
Hspa1l	chr17:35109647-35116173	2.89613	6.21673	1.10203	1.8288e-05
Fbln7	chr2:128689667-128724797	4.74121	10.175	1.10171	1.60444e-08
Aldoc	chr11:78136561-78140499	10.933	23.3844	1.09686	0
Atf3	chr1:192994175-193007212	2.57933	5.46412	1.08299	9.50443e-05
Bnipl,Gm128	chr3:95040841-95055176	2.5432	5.31994	1.06476	1.15778e-06
Col4a6	chrX:137599854-137908619	4.43092	9.23492	1.05949	0
Crabp2	chr3:87752614-87757294	2.97884	6.20581	1.05887	0.00026411
4930412O13Rik	chr2:9778699-9811634	2.97442	6.19248	1.05791	0
Ets2	chr16:95924013-95942656	27.4224	57.091	1.05791	0
Gbp1	chr3:142257810-142282140	3.27932	6.82674	1.0578	7.46189e-06
Phlda1	chr10:110943341-110945705	12.945	26.7672	1.04808	4.42063e-10
Tuft1	chr3:94416612-94462760	2.80174	5.77253	1.04288	2.18889e-08
Dkkl1	chr7:52462892-52467905	5.84295	11.8983	1.02598	2.13163e-14
Ccdc129	chr6:55786650-55930186	4.18777	8.51527	1.02387	1.61622e-11
Egr1	chr18:35020860-35024610	7.88974	16.0334	1.02303	6.78433e-09
Zfp750	chr11:121313235-121534465	2.73707	5.52407	1.0131	1.66552e-05
BC018473	chr11:116602976-116636833	31.4838	63.5334	1.0129	0
Hsph1	chr5:150419215-150438890	25.0194	50.3659	1.0094	0
Muc1	chr3:89032973-89037291	4.09407	8.21231	1.00425	3.03017e-05
Irx1	chr13:72095679-72101171	14.0296	28.0476	0.999407	1.16073e-09
Cdh3	chr8:109034764-109080955	3.47386	6.9262	0.995525	7.10656e-10
Vash1	chr12:88019649-88036631	3.58368	7.11828	0.990086	5.33746e-08
Retnlg	chr16:48872720-48874611	6.10139	12.1171	0.989829	0.000958425
9230102O04Rik,Gata3	chr2:9778699-9811634	19.5669	38.8208	0.988412	0
Agps	chr2:75670233-75769407	34.287	67.9577	0.986977	6.66134e-16
Mylk2	chr2:152737078-152748806	4.35158	8.55952	0.975993	0
Lgals7	chr7:29648870-29657186	20.7352	40.7593	0.975051	4.24585e-06
Irx2	chr13:72757767-72771713	20.2656	39.7674	0.972556	0
Cmya5	chr13:93810666-93914679	3.26898	6.41395	0.972371	4.00791e-13
Myh8	chr11:67090625-67122135	6.04815	11.8565	0.971114	2.81544e-11
Cox6a2	chr7:135317459-135349880	6.28833	12.2889	0.966604	0.00138599
Ggt5	chr10:75052088-75081431	8.33552	16.2696	0.964831	5.979e-12
Khdrbs3	chr15:68758849-68923948	4.44468	8.65785	0.96193	0.000101527
Eln	chr5:135178465-135223124	42.1454	82.0443	0.961027	1.55431e-15
H1fx	chr6:87930414-87931476	7.50868	14.6066	0.959991	0.000207988
Mapk13	chr17:28906261-28915649	6.03896	11.6895	0.952846	0.000105587
Elf5	chr2:103252254-103291146	18.6407	36.0128	0.950056	2.93099e-14
Tmprss13	chr9:45126348-45155668	4.42989	8.55729	0.949884	8.38605e-08
Cdk19	chr10:40069113-40222944	3.22666	6.23046	0.949297	2.62226e-08
Etv6	chr6:133985069-134220170	9.5368	18.3695	0.945738	0
2010111I01Rik,Mir23b,Mir24-1,Mir27b	chr13:63066349-63404291	10.5487	20.2871	0.943499	0.00728433
Il17ra	chr6:120413214-120437545	7.53563	14.4497	0.939244	5.40124e-12
Pgam2	chr11:5687957-5704796	17.4604	33.4704	0.938801	2.59407e-06
Fhod3	chr18:24867945-25327378	2.86577	5.48195	0.935765	0
Spon1	chr7:120909511-121261298	16.9865	32.4819	0.935248	3.64153e-14
Klc3	chr7:19967376-19989457	6.27772	12.0009	0.934829	2.10502e-06
Fosl2	chr5:32438844-32460212	9.38908	17.9242	0.932857	1.31211e-11
Mgp	chr6:136808637-136824397	60.935	115.146	0.918116	1.02073e-09
Pde9a	chr17:31523178-31613254	2.71864	5.13692	0.918018	2.92525e-08
Tspan8	chr10:115252817-115286955	6.02741	11.3739	0.916121	0
9030025P20Rik	chr17:15115827-15128541	5.15595	9.72737	0.915813	9.27204e-05
Hc	chr2:34838850-34923055	13.0396	24.5944	0.915432	0
Tox2	chr2:163028955-163149975	3.27162	6.17062	0.915408	3.85403e-12
Actn3	chr19:4855128-4877921	53.0219	99.8373	0.912991	1.72529e-13
Cish	chr9:107199019-107204292	3.31252	6.23265	0.911915	6.33618e-08
Paqr6	chr3:88168502-88179981	4.77199	8.97108	0.91069	0.000598862
Hspb6	chr7:31337575-31344786	9.94115	18.6598	0.908446	6.66387e-06
Htra3	chr5:35994681-36022431	72.2247	135.082	0.903275	0
Fos	chr12:86814850-86818219	6.95415	12.9938	0.901873	1.01159e-05
D430050G20	chr13:72757767-72771713	3.78551	7.07248	0.901727	1.71582e-09
Fam110a	chr2:151795133-151805955	3.51707	6.56347	0.900085	3.41423e-06
Areg	chr5:91568640-91577458	44.4826	82.9901	0.899698	0
Ttpa	chr4:19935101-19957932	4.43287	8.26772	0.899248	0
Aplnr	chr2:84976516-84980080	7.41813	13.8161	0.897224	3.75105e-07
Cyp1b1	chr17:80106179-80114381	12.2028	22.7031	0.895684	0
Bik	chr15:83357291-83375065	3.50468	6.50152	0.891494	0.00243855
Ceacam1	chr7:26163057-26354165	9.34556	17.33	0.890916	0
Tnnt3	chr7:149646774-149701915	173.453	321.514	0.890339	0
Tspan13	chr12:36741141-36769065	29.1889	54.0793	0.889657	1.28082e-10
Nek6	chr2:38367216-38499450	7.93814	14.6312	0.882175	6.25658e-09
Cxcl14	chr13:56390005-56397912	28.5568	52.5788	0.880647	1.45241e-10
Hrc	chr7:52590638-52594342	3.47585	6.38999	0.878446	0.000148425
Cxadr	chr16:78301727-78377030	12.014	22.042	0.875531	4.08562e-14
Adamts15	chr9:30706739-30730037	7.65812	14.014	0.871808	0
Kcnk5	chr14:20959279-21001004	5.1717	9.44317	0.868632	1.03558e-05
Tcfap2c	chr2:172375092-172384121	7.83436	14.2656	0.86465	0
Slc45a3	chr1:133859483-133879541	2.86008	5.20643	0.864236	9.13758e-06
Hebp2	chr10:18259928-18265882	3.06951	5.58684	0.864024	0.00167951
Msr1	chr8:40667053-40728032	2.82815	5.13253	0.859811	6.47913e-07
Fads2	chr19:10136553-10176225	16.0492	29.0857	0.85781	0
F3	chr3:121426454-121437970	20.7613	37.4835	0.852357	1.00811e-08
Tnni2	chr7:149627699-149630318	92.4106	166.811	0.85208	4.67888e-11
Myot	chr18:44493719-44516019	4.42092	7.97608	0.851336	6.71172e-05
Hspb1	chr5:136363609-136370344	44.3762	80.0194	0.850563	6.51635e-09
Apobec2	chr17:48558555-48572053	4.16233	7.48206	0.846044	0.00257044
Trim46	chr3:89038098-89049819	3.88563	6.98328	0.845755	0
Prom1	chr5:44384858-44492985	6.903	12.3525	0.839506	9.21929e-10
Kit	chr5:75971011-76052746	20.0748	35.8685	0.837336	0
Enpp1	chr10:24357751-24431908	4.54321	8.09811	0.833873	0
Gm12824	chr4:114079328-114287703	6.35946	11.3148	0.831236	6.17625e-09
Prelp	chr1:135806376-135826830	65.6502	116.696	0.829883	0
Tpm2	chr4:43527309-43537350	101.45	180.074	0.827819	0
Tmem181b-ps	chr17:6437218-6451187	7.13369	12.6339	0.824579	0
Trdn	chr10:32803288-33198898	5.18053	9.16389	0.822862	4.44089e-16
Fam20a	chr11:109534167-109583833	7.81957	13.7797	0.817382	1.78829e-08
Sox9	chr11:112643523-112649071	8.22994	14.436	0.810714	2.00717e-07
Prss8	chr7:135055878-135073627	4.79077	8.39371	0.809051	0.000747839
Runx1	chr16:92601710-92826311	6.37488	11.1451	0.805943	0
Dynlt1b	chr17:6429259-6435443	12.7623	22.2753	0.80356	0.000600877
Syn2	chr6:115084919-115232644	4.00877	6.94451	0.792713	2.27382e-09
Tagln	chr9:45646611-45744141	90.0659	155.559	0.788407	4.16556e-11
Neb	chr2:51988954-52194318	7.29696	12.6027	0.78837	0
Npl	chr1:155349918-155396930	4.90141	8.45922	0.787328	0.00198342
Atp2a1	chr7:133571933-133606849	110.914	191.023	0.784313	3.69052e-10
Socs3	chr11:117827318-117830680	4.93752	8.49158	0.782247	4.79577e-10
AI428936	chr7:31099804-31104115	6.95637	11.9268	0.777799	2.47083e-09
Nav2	chr7:56214442-56865458	4.23382	7.25669	0.777351	0
Tpm1	chr9:66869996-66897126	219.862	376.211	0.774943	0
Casp12	chr9:5345306-5373667	8.00072	13.6568	0.771413	1.65295e-05
Myh11	chr16:14193458-14291501	26.7489	45.4864	0.765955	3.64153e-14
Rtn2	chr7:19868015-19881509	11.7732	19.9983	0.764376	0.000391422
Mir143,Mir145	chr18:61805298-61825137	10.3545	17.5843	0.764031	0.00770044
Akr1c18	chr13:4131872-4149877	11.3044	19.1492	0.760397	0.000327731
Sned1	chr1:95132420-95202470	6.20872	10.5161	0.760224	0
Col7a1,Mir711,Ucn2	chr9:108855626-108889209	8.46648	14.333	0.75951	2.66231e-13
Atp6v1b1	chr6:83692992-83725806	22.6289	38.2458	0.757133	1.19904e-14
Krt14,Krt16	chr11:100064400-100110216	22.8948	38.6863	0.756799	5.5882e-11
Cilp	chr9:65112986-65128456	5.11779	8.63083	0.753978	2.96174e-06
Eno3	chr11:70465343-70476033	44.2864	74.6652	0.753572	0
G0s2	chr1:195098353-195099382	66.4024	111.868	0.752493	1.97494e-08
Xirp2	chr2:67284058-67364663	3.13859	5.28517	0.751833	4.18161e-07
Cd14	chr18:36884716-36886431	25.358	42.6752	0.750955	1.28774e-07
Fbxo32	chr15:58007433-58046447	9.59872	16.0902	0.745272	1.19514e-08
2310057J16Rik	chr8:3587449-3609219	3.30007	5.53087	0.745009	0
Sox4	chr13:29040794-29049986	8.03296	13.4617	0.744859	3.23014e-05
Smoc2	chr17:14416512-14541797	12.151	20.3275	0.742358	1.27168e-06
Pygm	chr19:6384428-6398459	40.147	67.1347	0.741766	6.47094e-09
Jph2	chr2:163161977-163223729	4.49957	7.49054	0.735282	2.03623e-05
Rassf6	chr5:91031847-91069798	7.90889	13.1653	0.735194	8.65909e-08
Mybpc2	chr7:51757068-51780039	27.7725	46.2058	0.734416	1.11704e-08
Ampd1	chr3:102877936-102903646	8.85077	14.6983	0.73177	2.65756e-05
Ksr1	chr11:78826943-78960011	5.42464	9.00262	0.730817	9.9476e-14
Tcap	chr11:98245124-98246267	16.2287	26.9141	0.729818	0.000433611
8430419L09Rik	chr6:135148004-135186258	4.17578	6.92481	0.729729	0.00026219
Tgfb3	chr12:87397692-87419991	17.9264	29.6938	0.728077	3.58541e-08
Lmod1	chr1:137221389-137264642	3.10205	5.13087	0.725982	0.000588787
Cxcr7	chr1:92100577-92112863	23.0863	38.143	0.724378	1.15e-07
Gpr155	chr2:73179563-73224455	3.36426	5.55763	0.724181	0.000231211
Nfil3	chr13:53062577-53076408	3.33612	5.51062	0.724044	0.00574544
Krt8	chr15:101827141-101834773	119.094	196.677	0.723725	1.36434e-09
Speg	chr1:75371871-75428888	3.38601	5.59063	0.723425	7.76496e-10
Enpp3	chr10:24492902-24556001	6.61066	10.9141	0.723326	4.44089e-16
Prkcdbp	chr7:112628481-112630958	46.0644	76.0374	0.723058	2.10194e-08
Mall	chr2:127530125-127555633	3.44109	5.67535	0.721845	0.00764212
Galntl4	chr7:118615126-118923586	9.04098	14.9068	0.721417	0
Rab4a	chr8:126329875-126360962	7.00877	11.5524	0.720962	0.00137285
Lama3	chr18:12492475-12742840	4.15414	6.83508	0.718409	7.57172e-14
Col4a5	chrX:137909935-138123778	9.00458	14.7871	0.715609	0
Nelf	chr2:24909898-24919192	15.6348	25.6641	0.71499	0
Mylk	chr16:34785035-35002523	26.2616	43.0564	0.713275	0
Fhdc1	chr3:84245457-84285065	3.4922	5.72552	0.713273	0
Ldb3	chr14:35339826-35401880	11.9989	19.6611	0.712442	3.09967e-08
Tnnc2	chr2:164602661-164605234	141.161	231.174	0.711635	3.04712e-08
Rassf7	chr7:148401758-148404557	3.43814	5.62485	0.710187	0.000834224
Pvrl4	chr1:173300303-173318418	6.64297	10.8423	0.70677	2.49906e-08
Rasgrf1	chr9:89804374-89921817	3.62951	5.91599	0.704847	1.58844e-11
Ptn	chr6:36664727-36761361	88.0954	143.52	0.704118	2.095e-10
Rab20	chr8:11453976-11478751	4.70559	7.63602	0.698446	0.00290973
Soat2	chr15:101974616-101993867	68.4575	110.976	0.696964	0.000206483
Iqcj,Iqcj-schip1,Schip1	chr3:67696141-68430404	4.17499	6.76351	0.696	3.09206e-08
Trp63	chr16:25683850-25892179	5.74263	9.30016	0.695544	0
Osmr	chr15:6763464-6824313	11.7966	19.1003	0.695229	0
Fbxw17	chr13:50513242-50529185	6.52245	10.5578	0.694829	3.4059e-06
Elf3	chr1:137150150-137155049	7.57007	12.2467	0.694017	1.16209e-10
Tmem38a	chr8:75096001-75111183	8.21691	13.2819	0.69279	0.0005223
Pamr1	chr2:102390177-102483200	15.5016	25.0433	0.692006	9.35607e-11
Adamts1	chr16:85794072-85803360	11.7447	18.9693	0.69165	2.43654e-07
Arhgap42	chr9:8994340-9239135	8.82393	14.2269	0.689134	0
Slc41a1	chr1:133724576-133751358	9.66278	15.5677	0.688044	2.5692e-10
BC064078	chr6:128942965-128958008	3.46071	5.57089	0.686838	0.00246843
Mir21,Vmp1	chr11:86397275-86497345	42.4812	68.1674	0.682256	3.54827e-13
Gadd45a	chr6:66985089-67030646	6.54513	10.5008	0.682011	0.00721356
Acta1	chr8:126415666-126418636	327.919	525.65	0.680765	1.43172e-06
Cd24a	chr10:43298974-43304071	77.9059	124.777	0.679546	1.34945e-08
Csrp1	chr1:137625773-137648806	118.285	189.439	0.679474	9.83585e-09
Irf6	chr1:194979305-194998229	7.79451	12.4822	0.679341	2.55032e-05
Lama5	chr2:179906287-179960636	12.0098	19.2235	0.678658	1.97131e-12
Dact2	chr17:14332236-14341244	4.73171	7.56069	0.676154	2.18083e-11
Ifi205	chr1:175940809-175962175	47.4553	75.7563	0.674797	5.06911e-10
Ttn	chr2:76536201-76820604	13.4955	21.5111	0.672604	3.22504e-05
Lrrc39	chr3:116265890-116365595	3.91455	6.22772	0.669857	0.000123173
Arhgap40	chr2:158338468-158378251	4.99889	7.95215	0.669736	2.4257e-08
Dnajb4	chr3:151845874-151873263	21.1196	33.5643	0.668348	1.34294e-07
Traf3ip2	chr10:39315574-39451813	5.72803	9.09465	0.666979	0.000170557
Ocln	chr13:101266497-101322689	3.21188	5.09398	0.665378	1.75831e-06
Igfbp6	chr15:101974616-101993867	87.651	138.991	0.665148	4.34306e-08
Qsox1	chr1:157625284-157660029	36.7746	58.2267	0.662971	0
Malat1	chr19:5795610-5802671	81.6031	129.199	0.662903	0
Tmem86a	chr7:54306009-54310146	16.1132	25.4943	0.661928	0.000103226
Ctr9	chr7:118172464-118199891	16.1793	25.5783	0.660771	1.87698e-07
Casq1	chr1:174139362-174150265	28.5767	45.1744	0.660666	1.53157e-06
Myoz1	chr14:21467010-21475789	15.7301	24.8567	0.660104	0.000277274
Grhl1	chr12:25257151-25302388	7.81295	12.3195	0.657009	1.0095e-07
Ckm	chr7:19996263-20008231	214.395	337.94	0.656493	4.25158e-07
Mpzl1	chr1:167522311-167564672	12.7886	20.1546	0.65625	1.42549e-06
Slc25a27	chr17:43777624-43804088	4.15937	6.54294	0.653575	0
Erbb3	chr10:128004584-128026985	14.2544	22.3189	0.646858	2.97791e-08
Stat3	chr11:100748123-100800825	36.6324	57.2643	0.644517	0
Plod2	chr9:92433638-92503265	12.8081	19.9967	0.642706	6.61269e-07
Slc7a2	chr8:41947720-42007427	14.7103	22.9468	0.641466	0
Rapgef5	chr12:118754951-118998277	4.26945	6.6595	0.641365	8.16242e-06
Adssl1	chr12:113858257-113879566	8.92393	13.917	0.641096	0.00138543
Esrp2	chr8:108583502-108662622	5.67093	8.84245	0.64086	6.46462e-05
Zfp353	chr8:43164626-43169733	3.66158	5.70168	0.638921	0.000471677
Rhou	chr8:126177828-126187780	19.7674	30.7266	0.636364	1.1684e-06
Des	chr1:75356918-75364290	24.0014	37.2906	0.635692	3.50135e-06
Hfe2	chr3:96329105-96333139	3.47399	5.39745	0.635683	1.58936e-09
Ccdc120	chrX:7308838-7328019	3.66855	5.69886	0.635465	0
Arsi	chr18:61071546-61079169	6.53279	10.1391	0.634157	3.44473e-07
Mgl2	chr11:69943647-69951054	41.267	63.9936	0.632938	8.16629e-11
Myom2	chr8:15057652-15133419	4.44314	6.88708	0.632313	0.000268976
Thbd	chr2:148230206-148233924	23.5976	36.5493	0.631206	5.30295e-07
Tmem158	chr9:123168174-123169907	12.189	18.8626	0.629945	0.00123711
Nkain1	chr4:130125704-130169623	3.43563	5.31371	0.629145	0.000197256
Mtap7	chr10:19868725-20001482	4.59602	7.0889	0.625175	1.25943e-05
Krt7	chr15:101241363-101259017	32.4693	50.0187	0.623394	2.38635e-06
Acta2	chr19:34314928-34330091	221.956	341.406	0.621216	5.91885e-07
Mmp3	chr9:7445821-7455974	33.0881	50.8455	0.619806	3.42014e-06
Padi4	chr4:140301422-140330118	3.25758	4.99766	0.617452	2.1899e-06
Pvalb	chr15:78021509-78036842	114.505	175.601	0.616894	1.24309e-06
Ahr	chr12:36182650-36219661	5.09559	7.80884	0.615859	0.000272075
Plin4	chr17:56219079-56249422	318.121	487.403	0.61554	0.000666523
Ralgds	chr2:28368686-28408684	17.4264	26.6903	0.615042	0
Irs1	chr1:82229679-82288014	16.2307	24.8518	0.614625	2.19341e-07
Ccl6	chr11:83395562-83437195	82.5979	126.404	0.613863	3.32773e-07
Sidt1	chr16:44240245-44333277	4.4619	6.82406	0.612973	0
Tjp3	chr10:80729773-80754072	5.99216	9.16269	0.612696	3.99535e-05
Eef1a2	chr2:180880553-180891720	9.26814	14.1569	0.611151	0.000688006
Nhsl1	chr10:18127480-18254111	6.45783	9.8423	0.607945	0
Mfge8	chr7:86278653-86293946	174.432	265.441	0.605725	0
Cd209d	chr8:3871823-3878547	13.0415	19.7524	0.598921	0.000147747
Dos	chr10:79577501-79604212	4.71503	7.13577	0.5978	6.45274e-07
Neat1	chr19:5832337-5845575	3.73774	5.65553	0.597496	0.0045248
Tgfbi	chr13:56710963-56740700	29.8358	45.1189	0.596688	1.90321e-06
Fxyd3	chr7:31844450-31861765	54.2291	81.9314	0.59535	0.000392362
Csf1	chr3:107543965-107563387	15.9044	23.9963	0.593385	0
Tmem182	chr1:40862445-40915833	17.3942	26.2439	0.593378	1.53913e-06
Tmed3	chr9:89576870-89600120	73.7313	111.012	0.590372	1.10435e-06
Haus7	chrX:70682653-70704368	10.9252	16.4281	0.588508	1.02745e-08
Bspry	chr4:62141100-62181490	3.47198	5.21864	0.587913	0.00201385
Sncg	chr14:35183459-35187855	216.812	325.74	0.58728	5.66295e-07
Jun	chr4:94715726-94718913	21.172	31.7884	0.586344	6.76917e-06
C1qtnf5,Mfrp	chr9:43909852-43917270	4.64523	6.9673	0.58485	0.00202727
Ntn4	chr10:93103793-93215093	3.86432	5.79427	0.584413	0.000368151
Sertad4	chr1:194670681-194683250	5.69298	8.53589	0.584359	0.000907752
St6galnac2	chr11:116532948-116556339	26.9996	40.3272	0.578819	6.83851e-07
Myom1	chr17:71368896-71476196	5.84675	8.72754	0.577941	8.08649e-07
Irx4	chr13:73397944-73407072	3.37196	5.02671	0.576028	0.0011859
BC024139,Eppk1,Nrbp2	chr15:75915952-75956986	42.9463	63.9414	0.574215	0
Bmf	chr2:118354492-118375414	6.03702	8.98771	0.574117	6.66134e-16
Tspan2	chr3:102524153-102576233	5.62942	8.37602	0.573278	0
Id2	chr12:25778663-25780957	20.8793	31.0621	0.573085	0.000890532
Cnn1	chr9:21903696-21913665	18.1566	27.0006	0.572498	0.000115408
Serpinb5	chr1:108757756-108779925	7.61435	11.3186	0.571906	0.00269807
Ogfrl1	chr1:23373262-23390014	6.44926	9.57504	0.570146	0
Memo1	chr17:74596451-74694811	18.9309	28.0959	0.569619	0.000492128
St14	chr9:30896174-30939400	12.6334	18.7485	0.569539	2.37902e-07
Ssx2ip	chr3:146067650-146103119	4.8862	7.2512	0.569506	6.54991e-07
Tnfrsf10b	chr14:70167278-70184322	7.09202	10.5162	0.568344	7.97072e-10
Rbpms	chr8:34893115-35040313	28.8054	42.6738	0.567012	0
Cuedc1	chr11:87911439-88007839	16.3725	24.2101	0.56433	0
Fxyd6	chr9:45178267-45204242	11.2253	16.5973	0.564198	4.84501e-13
Synpo2	chr3:122779436-122939067	7.97214	11.7816	0.563493	2.96489e-10
Perp	chr10:18564876-18576878	16.1862	23.9117	0.56295	0.000789841
Snai2	chr16:14705772-14711131	7.19644	10.6284	0.56257	0.00346116
Arhgef5	chr6:43215642-43239459	6.57713	9.71366	0.562557	0
Psrc1	chr3:108186721-108191149	3.97232	5.86576	0.562336	1.77114e-05
Pkp1	chr1:137767971-137815601	5.32579	7.86329	0.562137	0.00132104
Eps8l1	chr7:4416081-4432302	4.11421	6.07413	0.562063	0.000277125
Fam164a	chr3:7503425-7553848	6.30195	9.30148	0.561662	0.00363112
Cryab	chr9:50554731-50564769	43.0429	63.3958	0.558611	2.47333e-07
Txndc16	chr14:45753225-45839106	9.53138	14.0382	0.558597	4.02151e-06
Spon2	chr5:33554649-33560906	21.3318	31.4072	0.558092	3.29626e-05
Trim29	chr9:43118845-43144208	8.37073	12.3233	0.557965	0.00147924
Plekha4	chr7:52781699-52809599	8.63449	12.71	0.557783	1.1117e-10
Ano1	chr7:151774369-151924497	32.601	47.9521	0.556678	0
Zfp949	chr9:88442857-88466095	4.28447	6.2822	0.552154	5.9271e-05
X99384	chr10:60782403-60846271	6.48071	9.49285	0.55069	5.7665e-13
Tmem176b	chr6:48783413-48797142	95.8367	140.366	0.550544	0
Crispld2	chr8:122516337-122576696	20.3072	29.7365	0.550245	7.09588e-12
Col17a1	chr19:47720830-47766686	7.6829	11.2486	0.55002	0
Dnajb1	chr8:86132073-86135802	19.9233	29.1652	0.549791	0.000107498
Rybp	chr6:100178558-100237352	11.424	16.7124	0.548854	0.000117096
Rasd1	chr11:59761715-59778444	22.2305	32.4816	0.547083	0.000336924
Krt18	chr15:101858646-101862457	148.239	216.461	0.546177	3.40213e-06
Dus2l	chr8:108533427-108577781	7.35194	10.7293	0.545359	0.000144388
Cldn7	chr11:69778280-69781388	16.3264	23.8023	0.543894	0.00407959
Hif1a	chr12:75002384-75048696	25.1425	36.5993	0.541689	1.13243e-14
Pgd	chr4:148523926-148540816	83.4477	121.368	0.540446	3.12477e-06
Cdc42bpg	chr19:6306456-6325776	6.95069	10.1057	0.539938	1.19884e-11
Smad1	chr8:81862291-81923367	9.50845	13.7783	0.535115	1.01784e-05
Cblc	chr7:20363735-20382158	3.74875	5.43089	0.534781	0.00275264
Anxa3	chr5:97222403-97274987	40.6252	58.8389	0.534398	3.74712e-05
Spnb3	chr19:4711222-4755080	4.04569	5.85848	0.53414	5.973e-14
Mmp9	chr2:164773750-164781346	6.45019	9.32286	0.531431	0.00483666
Dedd2	chr7:25977890-26004942	7.56618	10.9336	0.53113	8.14904e-14
Mterfd2	chr1:95132420-95202470	11.3915	16.4516	0.53027	6.8032e-06
Fam83h	chr15:75830816-75868286	3.62279	5.21559	0.525729	3.97563e-06
Pnp2	chr14:51575815-51584424	15.5045	22.3193	0.525612	0.00622865
Sik1	chr17:31981127-31995276	19.7037	28.3405	0.524395	1.29867e-07
Fam3c	chr6:22256521-22306081	23.5349	33.8422	0.524024	9.26117e-05
Cxcl16,Zmynd15	chr11:70267424-70279701	9.15886	13.1608	0.523002	0.000566408
Krt5	chr15:101537500-101543322	29.7582	42.7405	0.522318	4.9688e-05
Zmiz1	chr14:26278260-26486274	22.1415	31.7717	0.520992	0
Flnc	chr6:29383152-29411944	7.15423	10.2629	0.520569	1.97978e-10
Ccdc117	chr11:5420403-5442254	12.0077	17.219	0.520046	1.35981e-05
Srl	chr16:4476910-4541861	6.24721	8.95351	0.51924	1.45435e-09
Gab1	chr8:83288327-83404378	11.7251	16.8024	0.519065	6.06476e-08
Rev3l	chr10:39451937-39595013	10.599	15.1868	0.518886	1.01565e-06
Bcar3	chr3:122122697-122233100	10.6507	15.2527	0.518121	0.000559956
Sbno2	chr10:79519697-79568832	14.1268	20.2225	0.517533	0
Marveld3	chr8:112468793-112486105	5.75584	8.23905	0.517451	0.000530082
Fgf1	chr18:38998325-39130928	7.07204	10.1198	0.516981	1.08842e-05
Atp10d	chr5:72594547-72690010	7.48204	10.6898	0.514729	0
1700025G04Rik	chr1:153701448-153937450	6.98533	9.97967	0.514664	0.00501083
Sox4	chr13:29040794-29049986	12.206	17.4332	0.514243	0.000469618
Arrdc4	chr7:75881879-75894124	16.1119	22.9874	0.512717	5.75096e-14
Serinc5	chr13:93381092-93481901	11.5861	16.5219	0.511982	0.000137506
Tmem176a	chr6:48783413-48797142	53.978	76.9391	0.511345	5.71951e-08
Pfkm	chr15:97869108-97962878	22.5606	32.1491	0.510974	0
Rnd3	chr2:50985958-51004631	10.1993	14.5316	0.510716	0.00219928
Cldn5	chr16:18776939-18778355	35.9812	51.2502	0.510314	0.000309489
Kctd1	chr18:15127191-15309955	4.09809	5.82898	0.50829	1.92968e-05
Spint2	chr7:30041348-30066996	53.8354	76.5524	0.507894	1.52865e-05
Bzw2	chr12:36818421-36883412	23.0072	32.7094	0.507623	0.000392767
Dtx4	chr19:12540825-12576486	7.83011	11.1154	0.505455	0.000407207
Mmp2	chr8:95350679-95443178	161.748	229.463	0.504511	6.49346e-06
Kcnn4	chr7:25155281-25170231	7.05416	10.0045	0.504101	0.000910061
Epcam	chr17:88035318-88050467	58.9916	83.607	0.503113	2.58843e-05
Iigp1	chr18:60535682-60552290	15.3576	21.7642	0.503002	1.22423e-10
Map3k1	chr13:112536642-112599191	10.4869	14.8585	0.502707	9.73552e-05
Lrrc32	chr7:105637789-105650376	6.44287	9.10839	0.499492	6.64198e-11
Krt17	chr11:100117530-100122303	11.8749	16.7762	0.498505	0.0076278
Cdcp1	chr9:123079759-123125156	8.38011	11.8285	0.497222	1.98188e-09
Thoc6,Tnfrsf12a	chr17:23797489-23814439	13.6355	19.2392	0.496679	0.00548474
Prss23	chr7:96656249-96666691	21.2714	30.0016	0.49612	2.11173e-06
Ndrg1	chr15:66760879-66801203	31.4786	44.3622	0.494957	6.63039e-05
Dab2	chr15:6249788-6390713	27.8769	39.2634	0.494116	0
Nrarp	chr2:24999583-25038858	5.04156	7.09832	0.493607	0.000797018
Mrps6,Slc5a3	chr16:92058566-92112472	47.4644	66.807	0.493153	0.000371543
AW555464	chr12:113960384-113984802	6.25371	8.80209	0.493133	1.36264e-06
Sema3f	chr9:107583832-107612806	8.17055	11.4874	0.491543	1.99476e-11
Hook2	chr8:87514493-87527263	6.35422	8.92699	0.49046	0.000698988
Hsp90aa1	chr12:111928626-111934607	118.104	165.869	0.489993	4.68118e-05
Tyro3	chr2:119625117-119643839	4.81054	6.75574	0.489915	0.00240309
Rap1gap	chr4:137220726-137285782	5.40618	7.58214	0.487997	0
Zxdc	chr6:90319487-90353640	4.88703	6.85248	0.487669	1.70027e-08
Nipal2	chr15:34502553-34608461	4.019	5.6346	0.487478	0.000790552
Stx3	chr19:11844878-11893893	4.25186	5.95777	0.486678	0.00299688
Igfbp5	chr1:72904382-72921530	174.47	244.342	0.485926	6.38379e-05
Mst1r	chr9:107809219-107822714	5.62448	7.87698	0.485923	1.2387e-05
Ptprf	chr4:117880817-117964002	18.0994	25.3467	0.485856	3.78358e-05
Epb4.1l4b	chr4:57074597-57156028	11.3496	15.8827	0.484814	2.16965e-06
Eepd1	chr9:25289181-25411695	18.355	25.6675	0.483768	0.000451853
Rtkn	chr6:83085801-83102573	8.78529	12.2852	0.483758	7.37188e-14
Plxna3	chrX:71574404-71590028	3.58521	5.00473	0.481233	3.55337e-09
Vwa1	chr4:155140127-155148715	9.41502	13.1277	0.479581	0.00258706
Ntrk2	chr13:58907956-59231328	26.2748	36.6283	0.479281	0
Mylpf	chr7:134352840-134361959	163.754	228.166	0.47856	0.000122038
D0H4S114	chr18:33596672-33623683	37.8943	52.7596	0.477453	1.55279e-05
Arrb1	chr7:106683995-106755281	23.3558	32.509	0.477059	0
Xbp1	chr11:5420403-5442254	83.9813	116.713	0.474828	1.9911e-05
Myl9	chr2:156601199-156616772	55.6389	77.2568	0.473568	0.000296043
Zc3h7a	chr16:11136685-11176509	30.788	42.7235	0.472664	2.22045e-16
Kank4	chr4:98421582-98484228	5.40804	7.50183	0.472138	2.8423e-05
Lrrc25	chr8:73140658-73145061	4.72125	6.54306	0.470796	0.000591123
Fbln2	chr6:91162757-91222534	35.2659	48.8029	0.468694	0
Fblim1	chr4:141131913-141161967	11.2945	15.624	0.468141	2.11792e-09
Entpd2	chr2:25251393-25256970	13.5732	18.7744	0.468006	0.00249765
Pkia	chr3:7366603-7445365	6.13309	8.47647	0.466848	2.48414e-06
Cpne8	chr15:90317911-90527550	30.2038	41.7399	0.466698	0.00183126
Cd209c	chr8:3937469-3946877	5.18644	7.16582	0.466387	0.00519024
Sparcl1	chr5:104508127-104543107	118.753	164.074	0.466379	0.000162427
Rasl12	chr9:65246294-65270580	12.3999	17.1306	0.466246	0.00345709
Hspa12a	chr19:58870240-58935474	11.7578	16.2344	0.465435	0.000115208
Hip1	chr5:135882374-136020992	10.2151	14.0951	0.464487	3.93019e-14
Efhd1	chr1:89160899-89207415	21.8973	30.2056	0.464059	1.8748e-05
Eps8l2	chr7:148524786-148551009	9.9374	13.6894	0.462114	0.00101712
Htra1	chr7:138079716-138129172	86.1054	118.459	0.460209	8.26949e-05
Marcksl1	chr4:129190824-129193225	30.0281	41.2697	0.458768	0.00121343
Ctse	chr1:133534890-133572084	13.3396	18.3327	0.458705	0.00523088
Ptpre	chr7:142729506-142878153	3.95441	5.4326	0.45818	3.07972e-09
Hivep3	chr4:119406408-119808109	5.7487	7.88821	0.456462	0.00707105
Rbp1	chr9:98323379-98346969	14.693	20.1554	0.456036	0.00213422
Prlr	chr15:10105781-10267020	31.5068	43.2069	0.455597	0
Nrip1	chr16:76287657-76373327	14.5609	19.9644	0.455333	0
Pnpla3	chr15:83998208-84020131	35.1137	48.1071	0.454214	0
Rtn1	chr12:73312738-73509926	3.91505	5.35139	0.450884	0.00366123
Acot1	chr12:85350451-85358619	20.021	27.3526	0.450162	0.00596806
Cd93	chr2:148262386-148269271	12.6601	17.29	0.449647	0.000337979
Tead3	chr17:28465275-28487750	7.18464	9.78093	0.445054	0.00283302
Plau	chr14:21655883-21662610	22.4372	30.4825	0.442085	0.00130159
Dhx32	chr7:140900988-140968493	10.4919	14.2534	0.442034	0.00456002
Slc16a2	chrX:100892752-101017327	7.28103	9.88802	0.441538	0.00775194
6530402F18Rik,Ntng2	chr2:29049553-29108615	7.4934	10.17	0.440623	1.60319e-08
Fzd7	chr1:59538990-59543799	13.4595	18.2603	0.440086	0.000976583
Lgr6	chr1:136879859-137001856	5.26915	7.1422	0.438797	0.00504409
Epb4.1l5	chr1:121441609-121545577	3.88798	5.26967	0.438691	0.000873695
Irx5	chr8:94849931-94885481	4.1441	5.6137	0.437895	0.00474538
Igf1r	chr7:75096781-75378595	5.09515	6.8831	0.433932	5.3483e-11
Pkp3	chr7:148264127-148276518	8.11527	10.9527	0.432578	0.00220676
Litaf	chr16:10959365-10993214	33.8172	45.6056	0.431454	0.000847705
Fam43a	chr16:30599808-30602883	15.1875	20.4813	0.431427	0.00290363
Dnaja1,Mir207	chr4:40669500-40704918	47.4912	63.9668	0.429664	0.0002559
2410066E13Rik	chr6:54631692-54653844	8.7951	11.8384	0.428705	0.00203462
Bace1	chr9:45646611-45744141	7.6855	10.3399	0.428012	0.00258225
Nab2	chr10:127079045-127104168	11.0132	14.8086	0.427208	2.95528e-11
Slc6a8	chrX:70918446-70927839	9.34019	12.5494	0.426097	6.31611e-09
Apol6	chr15:76845916-76889396	91.8721	123.421	0.425891	0
Lrrc1	chr9:77278629-77392659	4.10792	5.51068	0.42382	0.00014112
Pnp	chr14:51563977-51573087	24.3699	32.6905	0.423773	0.00102617
Tmem141	chr2:25475585-25477525	7.45827	10.0036	0.423601	0.00117904
Lox	chr18:52675711-52689391	20.9949	28.1239	0.421759	7.41483e-06
Fst	chr13:115242469-115248938	10.2017	13.6623	0.421382	0.000106268
Mtmr9	chr14:64137733-64163511	22.5348	30.1576	0.420368	3.44612e-08
Dsg2	chr18:20716616-20763027	6.52323	8.72916	0.420256	0.00526628
Fbrsl1	chr5:110790691-110877534	13.293	17.7693	0.418715	5.95374e-09
Dock7	chr4:98603355-98787621	12.1578	16.2313	0.416891	2.01212e-07
Mtss1	chr15:58765335-58913656	21.5323	28.7426	0.416689	0
Cyr61	chr3:145309934-145312949	19.9405	26.6162	0.416602	0.00450963
Dsp	chr13:38243119-38290446	8.73756	11.6559	0.415757	3.13191e-10
Src	chr2:157250028-157297803	9.63136	12.8475	0.415677	0.000728653
Cacnb1	chr11:97862790-97883941	5.29513	7.05992	0.414985	2.30573e-05
Lrrc27	chr7:146289536-146428935	4.10067	5.46633	0.414711	0.000299213
Stap2	chr17:56136501-56144999	12.6741	16.8942	0.414642	2.4448e-07
Mnda	chr1:175826485-175843053	29.9599	39.9149	0.413894	0.0021085
Gabrp	chr11:33450780-33478957	4.18938	5.5791	0.413294	0.0050216
St3gal1	chr15:66934355-67008444	21.6484	28.8139	0.412502	9.66235e-06
Srf	chr17:46683786-46693111	10.6839	14.2197	0.412455	7.28254e-05
Rab3il1	chr19:10092717-10112951	11.3792	15.1276	0.410791	0.00111943
Ppl	chr16:5013746-5132574	3.776	5.01874	0.410465	0.00200858
Bcam	chr7:20341486-20355881	32.523	43.2038	0.409697	0.00111016
Pqlc1	chr18:80451983-80489463	8.05512	10.6988	0.409476	0
Pik3ap1	chr19:41346325-41459634	5.41111	7.15704	0.403438	0.00308916
Spg20	chr3:54916029-54941331	13.9316	18.4135	0.402405	3.62039e-11
Pdgfc	chr3:80840337-81017955	11.9257	15.7578	0.401995	2.45912e-06
Myo1e	chr9:70055156-70247874	8.11229	10.7184	0.401907	0.0055207
Trp53i11	chr2:93027717-93174666	14.5986	19.2831	0.401511	0.00131713
Eya2	chr2:165420635-165597179	7.37486	9.73981	0.401279	0.000213059
Myl1	chr1:66970832-66992021	144.366	190.263	0.398256	4.8818e-06
Socs5	chr17:87507018-87537875	9.14534	12.0459	0.397434	0.00204914
4933409K07Rik	chr4:41763293-42104673	9.2613	12.1863	0.395976	0.00578402
4933409K07Rik	chr4:42452732-42476567	9.25799	12.1779	0.395499	0.00552863
Ift81	chr5:122990498-123064539	8.52255	11.2046	0.394728	2.78512e-05
Cytip	chr2:57981549-58047937	7.14198	9.38734	0.394392	0.000829964
Flot1	chr17:35960301-35969732	25.8382	33.9564	0.394178	0.00507309
Stip1	chr19:7095185-7114516	40.4609	53.1484	0.393496	0.000890054
Plekhg3	chr12:77634539-77811534	13.744	18.0512	0.393292	3.96529e-05
6330406I15Rik	chr5:150214380-150234278	20.1021	26.3637	0.391203	0.00349376
Acvr1b	chr15:101004525-101044797	8.85733	11.6097	0.390387	1.59886e-06
Grhl2	chr15:37161561-37293323	4.54513	5.95619	0.390068	0.00684477
Jund	chr8:73221637-73224515	27.3301	35.7977	0.389374	0.00206461
Aen	chr7:86040812-86056139	6.53228	8.54146	0.386895	0.000367064
Phlda3	chr1:137662661-137665711	43.6709	57.0837	0.386408	0.00310473
Lyn	chr4:3605267-3718759	13.9939	18.2905	0.386298	1.60192e-06
Fam109a	chr5:122298805-122304697	3.96	5.17342	0.385619	0.00018576
Nfib	chr4:81936074-82151770	28.1773	36.7829	0.384499	1.37723e-10
Rmnd5a	chr6:71338627-71390631	32.1211	41.9293	0.38444	4.99323e-10
Rgl1	chr1:154363915-154472312	19.5809	25.554	0.384098	1.834e-09
5430419D17Rik	chr7:138317915-138450024	5.78847	7.55328	0.38392	2.05157e-06
Med16	chr10:79355568-79386586	12.3218	16.0673	0.382907	1.00245e-06
A430107O13Rik	chr6:21935809-22206454	40.0683	52.2326	0.382488	3.04793e-09
Pde4b	chr4:101927346-102279912	8.42207	10.9767	0.382201	9.72902e-06
Sema5a	chr15:32174567-32626096	4.73294	6.16824	0.382123	0.00627693
Moxd1	chr10:23943322-24035282	6.58977	8.5844	0.381491	0.000134578
Itgb5	chr16:33829588-33950045	38.5481	50.1741	0.380284	0.000844363
Frmd6	chr12:71926500-72003221	18.4896	24.0502	0.379336	0.00234381
Triobp	chr15:78765362-78836299	21.5774	28.0534	0.378655	0.000954749
Naa16	chr14:79734288-79790524	4.8222	6.26773	0.378251	1.76323e-09
Plscr2	chr9:92170439-92195031	6.35704	8.2568	0.377227	0.000893959
Hip1r	chr5:124423636-124482269	9.05992	11.7628	0.376665	0.00167253
H19	chr7:149761401-149764051	87.4232	113.259	0.373535	0.00134732
Unc45a	chr7:87470174-87485137	10.8424	14.0257	0.371393	6.26379e-05
Deptor	chr15:54943722-55090828	15.3321	19.7997	0.368926	0.00190315
Heph	chrX:93650770-93771139	15.607	20.153	0.368801	1.21925e-05
Adamts2	chr11:50415529-50621200	32.1861	41.5476	0.368327	5.36097e-10
Tssc1	chr12:29436692-29552357	6.4811	8.36453	0.368045	0.0048449
Mxi1	chr19:53384995-53450300	7.38108	9.52376	0.367699	0.000372484
Fkbp4	chr6:128380124-128388649	48.7553	62.8095	0.365424	0.00234005
Ehbp1l1	chr19:5707373-5726317	17.7526	22.8496	0.364144	0
Phka1	chrX:99709311-99839585	5.20848	6.70165	0.363656	0.000208871
Eif1a	chr18:46757357-46769879	22.6485	29.1254	0.362861	0.00667637
Chordc1	chr9:18096545-18190497	30.8366	39.6073	0.361119	0.000584303
Lingo4,Rorc	chr3:94176700-94208423	15.6345	20.0783	0.360901	2.40855e-05
Dstn	chr2:143741066-143769060	134.739	172.889	0.359677	0.00202494
Pik3c2b	chr1:134942588-135005378	4.58306	5.87579	0.358471	0.000413533
Ahdc1	chr4:132567420-132634306	5.9047	7.5667	0.357799	3.66081e-05
Ltbp3	chr19:5740646-5771537	53.3136	68.2535	0.3564	6.78383e-07
Pgpep1	chr8:73170335-73183613	7.38122	9.44781	0.356121	0.0070389
Bag3	chr7:135667096-135690493	23.5073	30.0693	0.355183	0.00662785
B230120H23Rik	chr2:72123693-72280667	9.11727	11.6623	0.355176	0.000423804
Ndrg2	chr14:52524834-52533797	56.5169	72.2464	0.354243	4.28961e-06
Prkab2	chr3:97462134-97477730	8.09589	10.3475	0.354015	0.000915243
Tspan5	chr3:138405158-138567439	7.88279	10.0713	0.353479	0.000134598
Npr2	chr4:43644366-43664399	18.6908	23.8599	0.352263	6.59472e-14
Aqp5	chr15:99421458-99429120	54.6047	69.6799	0.351716	0.00428393
Cdon	chr9:35228740-35315273	9.6573	12.3213	0.351458	0
Cbx6,Npcd,Nptxr	chr15:79616780-79664763	23.3156	29.7464	0.351416	0.000127837
6430527G18Rik	chr12:88221648-88226554	14.7324	18.7955	0.3514	0.00316776
Cobll1	chr2:64926180-65076683	9.8275	12.5368	0.351268	0
Zfp704	chr3:9427009-9610085	6.47976	8.24689	0.34791	0.00501455
Casc4	chr2:121692705-121761962	7.1342	9.07962	0.347879	1.59239e-06
Palm	chr10:79256316-79283650	19.7586	25.1361	0.347277	6.22064e-05
C1qtnf1	chr11:118289770-118313132	31.2936	39.8081	0.347195	4.41454e-06
Klf6	chr13:5860734-5869639	28.3436	36.041	0.346619	0.00390108
Timp3	chr10:85484607-85961641	111.715	142.007	0.346138	0.00607606
Obfc2a	chr1:51521723-51535380	32.5513	41.3378	0.344749	9.56437e-11
Zfp429,Zfp708	chr13:67170333-67500828	5.15152	6.54162	0.344648	0.00378522
Stat5b	chr11:100642043-100711899	20.4749	25.9975	0.344518	8.1058e-05
Tns4	chr11:98918831-98950620	3.72131	4.7241	0.344227	2.10284e-07
Lig3	chr11:82590408-82684712	8.69905	11.0385	0.343611	0.00396902
Vsig10	chr5:117769197-117805015	7.95806	10.0965	0.343361	1.13251e-05
Slc39a14	chr14:70703128-70751231	9.04854	11.4676	0.341811	1.37644e-09
Vcl	chr14:21748636-21871664	39.4398	49.9385	0.340499	0.00319593
Synj2	chr17:5941279-6079739	5.11572	6.47566	0.34009	0.000149011
Rai2	chrX:158154942-158217426	5.12339	6.48403	0.339793	0.00550326
Cdh1	chr8:109127267-109194146	28.6228	36.2104	0.339243	0.00405222
Hap1	chr11:100208640-100217488	4.68671	5.92734	0.338812	0.000554431
Ap1m2	chr9:21096698-21116777	8.11031	10.2503	0.337844	0.00396832
Mycbp2	chr14:103512560-103746017	12.2236	15.4488	0.337817	2.52185e-06
Phf8	chrX:147955214-148068400	7.27815	9.19258	0.336899	4.63496e-07
F13a1	chr13:36959046-37142113	59.3564	74.7953	0.333546	0.0037185
Pbx1	chr1:170049494-170362389	11.3979	14.3544	0.332721	1.43947e-08
Sgsm2	chr11:74662674-74710582	6.34004	7.97704	0.33136	0.0038484
Clstn1	chr4:148960746-149075738	35.156	44.1933	0.330057	2.17915e-08
Foxo3	chr10:41901655-41996548	12.4309	15.6217	0.329626	0
Aff4	chr11:53164268-53235332	20.9709	26.3526	0.329553	0.000720949
Aqp1	chr6:55286292-55298549	143.557	180.391	0.329506	0.00594846
Gpsm1	chr2:26170124-26216476	5.06449	6.35783	0.328118	0.00118873
Rhoq	chr17:87362450-87424741	37.9971	47.6984	0.328053	0.00446867
Fam134b	chr15:25773018-25903442	8.83308	11.0847	0.32758	3.71291e-07
Ttc28	chr5:111308821-111718799	7.138	8.9562	0.327367	1.64339e-07
Serpinb6a	chr13:34009786-34127039	98.2299	123.137	0.326026	0.00192001
Tle2	chr10:81037988-81063762	5.73305	7.18528	0.325741	1.42862e-06
Mdfi	chr17:47952280-47971640	5.44964	6.82522	0.324713	0.00768825
Spint1	chr2:119063095-119075287	8.50254	10.6347	0.322813	3.78728e-05
Tnfrsf1a	chr6:125299556-125330522	54.3037	67.904	0.322448	0.00558601
Dtx3	chr10:126627433-126633752	26.5217	33.1148	0.320306	1.11022e-15
Leng1,Mboat7,Tmc4	chr7:3596792-3652652	37.0203	46.217	0.320106	0.000336465
S100a16	chr3:90341181-90347074	56.3233	70.2959	0.319707	2.35523e-12
Mpp5	chr12:79849875-79941700	7.18587	8.9667	0.319413	4.71082e-06
Cdh13	chr8:120807549-121848825	13.0139	16.2147	0.317248	0.00028323
Dtx2	chr5:136470699-136508741	8.67509	10.8005	0.316148	0.00158032
Blcap	chr2:157358524-157393769	41.5365	51.7126	0.316136	0.00501967
Frrs1	chr3:116562484-116607419	4.16195	5.16837	0.31245	0.000862375
Pla1a	chr16:38396153-38433335	41.6347	51.6593	0.311243	0.00665482
Hmgn3	chr9:83003465-83040214	23.0216	28.5629	0.311157	4.17544e-05
Prcp	chr7:100023709-100084279	19.4693	24.1262	0.309404	0.00182753
Slc45a4	chr15:73407901-73475989	6.57315	8.14154	0.308715	1.69742e-09
Klf10	chr15:38224163-38230462	22.8889	28.3253	0.307444	0.000386298
Hdgfrp2	chr17:56219079-56249422	17.2545	21.3341	0.30619	0.00426943
Pcgf2	chr11:97550136-97562412	10.0486	12.4071	0.304181	2.98165e-07
Scg3	chr9:75487440-75531863	14.5074	17.9092	0.303912	0.000631355
Adamts5	chr16:85855978-85905457	10.2686	12.6761	0.303866	0.00130461
Jak2	chr19:29326317-29387570	13.8188	17.0328	0.301684	5.45452e-06
Trp53inp2	chr2:155207591-155215667	43.334	53.3912	0.301104	0.00168001
Anxa6	chr11:54792463-54846973	113.964	140.402	0.300993	4.44089e-15
Pick1	chr15:79059603-79080005	8.48305	10.4459	0.300285	0.00547605
Ntn1	chr11:68022865-68214001	10.0057	12.3197	0.300136	9.47286e-07
Nt5c2	chr19:46836085-47098836	7.81278	9.61215	0.299025	0.000794556
Mrc1	chr2:14151040-14257253	50.2543	61.7795	0.297881	3.90788e-06
Dlg3	chrX:97963061-98013753	7.34075	9.01199	0.295918	5.44815e-07
Yap1	chr9:7932000-8004596	27.9134	34.2238	0.294039	0
Dtnb	chr12:3572390-3781555	5.008	6.13903	0.293776	0.000360928
Tmem63b	chr17:45797125-45823194	14.3345	17.5657	0.293269	0.00132756
Clic1,Ddah2	chr17:35187137-35199060	87.5968	107.332	0.293135	0.00226227
Sh3bp4	chr1:90966985-91051693	10.7165	13.1196	0.291897	3.23853e-05
Ehbp1	chr11:21905825-22186899	4.9503	6.04947	0.289293	9.17737e-08
Ppp2r3a	chr9:100978450-101154162	6.78055	8.27987	0.288207	0.000256105
Dmpk,Dmwd,Six5	chr7:19661345-19683917	36.537	44.5558	0.286256	3.17401e-08
Adcy5	chr16:35155007-35305983	22.5462	27.4896	0.286007	1.28142e-08
4933427D14Rik	chr11:71967530-72020966	5.20651	6.34588	0.285505	0.0072625
Zfp219	chr14:52604013-52640408	14.5373	17.7178	0.28544	0.000154944
Mtmr11	chr3:95965891-95976343	4.5313	5.51983	0.2847	0.00418739
Dst	chr1:34068601-34365558	29.0282	35.3609	0.284698	0.000127688
Tln2	chr9:67054518-67481750	10.3671	12.6272	0.284519	4.29962e-05
Nfix	chr8:87225300-87324239	35.7308	43.4386	0.281811	1.33227e-15
Lzts2	chr19:45089665-45120262	26.3554	32.0349	0.281546	1.74788e-05
Lrrfip1	chr1:92895303-93025523	16.5761	20.1463	0.281409	9.55474e-08
Mapkapk3	chr9:107157257-107194718	7.87423	9.5617	0.280127	6.57457e-05
AI848100	chr1:163731942-163806989	8.28199	10.0529	0.279561	1.49502e-05
Ctdsp2,Mir26a-2,Mir546	chr10:126415728-126467870	93.3481	113.263	0.27898	0.00339571
Agfg1	chr1:82836028-82897640	16.7592	20.3256	0.278341	0.00183662
Bmpr1a	chr14:35188689-35315732	21.7002	26.3081	0.277799	0.00754941
Slc25a42	chr8:72708140-72736328	19.9235	24.1222	0.27589	1.83856e-05
Agbl5	chr5:31191224-31210183	4.45251	5.37649	0.272046	0.00134327
Ltbp1	chr17:75404668-75791809	15.1847	18.2934	0.268708	5.09561e-11
Cabin1	chr10:75108810-75227102	13.1072	15.7691	0.26674	1.9227e-06
Ktn1	chr14:48268973-48359565	24.1355	29.029	0.266338	0.00507518
Parp3	chr9:106372672-106378982	26.7565	32.1609	0.26542	7.62002e-09
Crem	chr18:3266029-3366861	7.7296	9.289	0.26513	0.00240272
Gda	chr19:21465796-21547151	24.1452	28.9968	0.264157	0.00021927
Mgat5	chr1:129101425-129384934	7.36452	8.84236	0.263839	0.00141375
Fads3	chr19:10116029-10134953	60.618	72.7444	0.263089	9.85434e-13
Pdlim7	chr13:55598835-55614833	25.1918	30.2203	0.262562	0.00199128
Cav1	chr6:17256178-17291770	307.148	368.245	0.261731	0.00130061
Smtn	chr11:3417459-3439308	23.5471	28.1854	0.259397	1.11764e-06
Mef2a	chr7:74376041-74518034	17.292	20.6973	0.259336	2.137e-11
Smox	chr2:131317577-131350953	8.29104	9.92303	0.259227	0.000159681
Mllt3	chr4:87415828-87679311	4.44211	5.30503	0.256118	9.89778e-05
Zim1	chr7:6624183-6649143	5.17337	6.14777	0.248958	0.000974329
Mbtd1	chr11:93747532-93808298	10.6687	12.6553	0.24636	0.00357328
Prkcd	chr14:31408539-31439394	26.3658	31.2168	0.243655	1.40272e-05
Ralb	chr1:121366880-121401359	18.0579	21.3739	0.243218	0.000245147
Dgkz	chr2:91772931-91805873	22.1693	26.2365	0.243012	5.75349e-09
Synpo	chr18:60752774-60808669	12.2671	14.5123	0.242479	0.00333162
Mtmr1	chrX:68617934-68672415	9.74238	11.5224	0.242092	0.00213931
Sh3bp5l	chr11:58144219-58161460	9.55533	11.2764	0.238922	0.00109532
Pbxip1	chr3:89240625-89254874	20.8259	24.5725	0.238669	0.000330566
Spata13	chr14:61253544-61383393	4.53814	5.35447	0.238643	0.006082
Matn2	chr15:34236392-34366143	15.4071	18.1708	0.238028	0.000276877
Zfp326	chr5:106305586-106344837	12.111	14.2733	0.236996	0.000851233
Usp6nl	chr2:6243312-6365475	6.79054	8.00168	0.236776	3.61933e-14
Pls3	chrX:73030992-73120509	34.8287	41.0013	0.235393	0
Uspl1	chr5:149996133-150027622	8.15173	9.59167	0.234675	5.7454e-05
Rab3ip	chr10:116342678-116387522	10.8215	12.7318	0.234533	0.00260408
Prex2	chr1:10983545-11293813	7.07944	8.31402	0.23191	0.000950546
Ip6k2	chr9:108686060-108708668	14.5677	17.1047	0.231614	7.3214e-06
Itga3	chr11:94905795-94938028	8.5201	10.0014	0.231256	0.000163751
Bdp1	chr13:100787860-100874025	4.26382	4.99869	0.229403	0.004782
Vipr1	chr9:121551833-121582072	4.45812	5.22359	0.228606	0.00309706
Ttc23	chr7:74792161-74874922	7.22273	8.4607	0.228233	0.00342389
Snapc4	chr2:26218197-26236173	5.06514	5.9237	0.225896	1.21403e-07
Bin1	chr18:32536868-32595430	24.1607	28.2527	0.225725	3.46425e-09
Prkag2	chr5:24351101-24609509	13.3	15.5306	0.223683	0.000252945
Plxnd1	chr6:115904798-115945023	15.5382	18.1352	0.222977	0.00490971
Snhg11	chr2:158201365-158211933	17.9585	20.9393	0.221546	1.15092e-06
Hdac5	chr11:102056230-102091486	20.6843	24.1139	0.22133	2.18836e-08
Zfp760	chr17:21844653-21862603	5.0943	5.93824	0.221151	0.000830967
Rabgef1	chr5:130647688-130690207	9.60922	11.2004	0.221058	0.00673206
Trip10	chr17:57388869-57403120	24.3263	28.3169	0.21915	4.36151e-07
Ldb1	chr19:46106016-46119908	42.6487	49.6441	0.219122	0.00077026
Large	chr8:75338464-75876921	5.96258	6.93831	0.218648	0.00724453
Efna5	chr17:62952305-63230666	5.59138	6.49914	0.217046	0.00328093
Clint1	chr11:45665451-45724128	31.2026	36.2546	0.2165	0.00011207
Zranb1	chr7:140123027-140315823	14.1676	16.4474	0.215264	0.00654627
Tgif1	chr17:71193544-71202872	12.6116	14.6285	0.214025	0.00183015
Rock2	chr12:16901783-17007203	21.2444	24.627	0.213164	0.00070272
Pdlim5	chr3:141902548-142058660	24.829	28.7554	0.211805	2.88628e-05
Ednrb	chr14:104213833-104243773	15.8914	18.3924	0.210865	1.72596e-07
Nod1	chr6:54873935-54922606	11.4193	13.2154	0.210736	0.0010779
Cd34	chr1:196764941-196803153	96.124	111.182	0.209961	1.66666e-06
Lhfpl2	chr13:94827750-94965373	18.8792	21.8163	0.208612	8.9731e-05
Lima1	chr15:99608898-99705887	42.7289	49.3683	0.208371	0.00106792
4933426M11Rik	chr12:81891518-81981820	16.4609	19.0129	0.207933	2.08613e-05
Wiz	chr17:32490857-32526384	12.4234	14.3491	0.207901	2.22508e-06
Lmo4	chr3:143851493-143868219	42.2398	48.7381	0.206448	3.23646e-05
Bicc1	chr10:70385442-70622399	10.4706	12.0738	0.205535	2.74878e-05
Sun2	chr15:79554497-79572966	47.0859	54.2938	0.205492	0.000405416
Foxp4	chr17:48003935-48061836	10.4633	12.0537	0.20414	5.30238e-10
Inppl1	chr7:108966826-108986765	28.5187	32.8047	0.201998	0.0014661
Snrnp70	chr7:52630727-52651131	88.6736	101.926	0.200945	0.00430223
Rest	chr5:77694507-77715428	5.40609	6.21094	0.200226	0.000265126
Pcdh1	chr18:38345975-38371639	9.48342	10.8942	0.200077	1.9816e-05
Luc7l	chr17:26389802-26422538	22.9604	26.3456	0.198417	3.97e-06
Myo10	chr15:25552304-25743428	8.32995	9.55292	0.197635	0.000733453
Rasip1	chr7:52882786-52895147	12.7318	14.5752	0.195072	0.00743166
Lamc3	chr2:31742756-31804600	7.98879	9.14484	0.194981	7.53256e-06
Pdgfra	chr5:75548315-75594240	36.3305	41.3499	0.186704	2.59894e-06
Prpf40b	chr15:99125521-99147508	10.9422	12.4511	0.186365	0.00478241
Gm14378,Map2k7	chr8:4238739-4251423	22.2254	25.2834	0.185979	3.68779e-10
Ddx26b	chrX:53707999-53761020	12.8942	14.6541	0.184583	2.64781e-05
Tnfaip1	chr11:78325797-78349800	20.3285	23.0971	0.184209	0.00126463
Tlr5	chr1:184884908-184906175	5.49289	6.23612	0.183082	9.37156e-05
Clip3	chr7:31076563-31093386	8.74137	9.91571	0.181857	0.00328127
Tshz2	chr2:169458049-169738560	12.3556	13.9657	0.17672	0.00271725
Slk	chr19:47654508-47719736	17.229	19.4667	0.176169	0.00197432
Zbtb33	chrX:35542969-35550223	7.27893	8.21432	0.174415	0.00282663
Raly	chr2:154616761-154693276	56.8697	64.1768	0.17439	0.00080832
Itgam	chr7:135206153-135262005	12.3102	13.8856	0.173738	0.000344587
Mtap4	chr9:109834277-109986458	30.8209	34.7449	0.172893	0.00154889
Gnaq	chr19:16207320-16463007	18.4683	20.7956	0.171229	4.24147e-05
A630007B06Rik	chr19:56861968-56896683	10.5445	11.8657	0.170298	0.00174002
Cnot6	chr11:49484602-49526333	22.5757	25.3528	0.167373	0.000624621
Fzd4	chr7:96552855-96561710	43.1421	48.4341	0.166928	0.004353
Fam160a2	chr7:112519726-112548556	8.34705	9.36735	0.166373	0.000472265
Sema6c	chr3:94964367-94978116	4.99293	5.60181	0.166008	0.00046483
Golph3	chr15:12251195-12281349	43.9353	49.2211	0.163895	0.000576589
Znrf2	chr6:54765622-54848317	26.0668	29.1605	0.161804	0.00267508
Prrx1	chr1:165175249-165243781	23.594	26.275	0.15527	1.96494e-05
Ahnak	chr19:9063660-9151409	66.0216	73.5157	0.155114	6.46305e-07
Atp2b1	chr10:98377294-98488902	19.8479	22.0689	0.15303	2.33983e-06
Adrb3	chr8:28336106-28352675	97.7404	108.658	0.152771	7.8075e-08
Rbm3	chrX:7712288-7725257	109.992	122.045	0.150015	0.00326427
Armcx5,Gprasp1	chrX:132277230-132338007	16.2474	18.0094	0.148544	0.000282078
Sec24b	chr3:129685692-129763825	23.0792	25.4887	0.143268	2.21732e-05
Klc1	chr12:112997038-113052052	23.8766	26.3568	0.142582	2.28876e-06
Shoc2	chr19:53966720-54107975	14.5697	16.0533	0.139898	0.000402049
Gatad2b	chr3:90097120-90167325	15.3966	16.8514	0.130259	0.00183696
Ciz1	chr2:32218552-32237444	15.5562	17.0218	0.129895	0.00157876
Gm17066,Rbm26	chr14:105505941-105576561	13.9818	15.288	0.128851	0.00113436
Furin	chr7:87534079-87550317	22.3965	24.4108	0.124247	0.00308215
Atn1	chr6:124692561-124706505	25.1929	27.3709	0.119622	0.000324503
Ptpn14	chr1:191552146-191700577	10.4622	11.3261	0.114466	0.000746553
Adam15,Dcst1	chr3:89142457-89202701	46.1138	49.8783	0.113211	0.00249759
Fbn1	chr2:125126323-125332225	60.5082	65.3309	0.110635	0.00489437
Nin	chr12:71112421-71212971	5.41091	5.78936	0.0975321	0.00475234
Rps24	chr14:25309889-25315996	586.06	620.801	0.0830843	9.50395e-06
Tor1aip2	chr1:157851728-157915989	45.5867	43.2636	-0.0754581	0.00291187
Cnbp	chr6:87792297-87801100	112.587	106.47	-0.0805925	0.00578844
Irak1,Mir5132,Mir718	chrX:71259196-71269275	27.8859	26.2039	-0.0897556	0.00370319
Luc7l2	chr6:38500812-38565773	64.3901	60.4814	-0.0903484	1.29149e-07
Mff	chr1:82721387-82749103	30.4564	28.4657	-0.0975202	0.00182868
Tial1	chr7:135583135-135605162	23.5627	21.9862	-0.0999068	0.00395526
Hipk1	chr3:103543737-103596425	24.1442	22.3809	-0.109405	0.00225304
Tmem131	chr1:36849033-36996485	19.4821	18.0127	-0.113139	0.00498829
Xpo1	chr11:23155923-23198158	29.5071	27.1652	-0.119304	0.000307501
Mical3	chr6:120881522-121080817	15.1853	13.9722	-0.12012	0.00015762
Prpf8	chr11:75300278-75323008	40.3688	37.0626	-0.123275	9.53793e-08
Tmem50a	chr4:134420450-134470938	76.2521	69.9986	-0.123452	0.00506068
Npepl1	chr2:173935851-173948337	36.2432	33.263	-0.123793	0.00539582
Spna2	chr2:29821054-29904399	58.499	53.6559	-0.124676	2.06231e-11
Ubr3	chr2:69735302-69862644	20.4827	18.7545	-0.127169	0.000494257
Ampd2	chr3:107876979-107889674	12.0865	11.0022	-0.135603	0.00167656
Hdlbp	chr1:95302515-95375385	75.5456	68.74	-0.136198	0.00778838
Nub1	chr5:24191623-24216373	21.4028	19.428	-0.13966	0.00424363
Cbl	chr9:43952451-44042129	11.1167	10.076	-0.141798	0.00274302
Cbfb	chr8:107694573-107741888	27.9987	25.3686	-0.142314	0.00346429
Gnas	chr2:174106737-174172250	509.939	461.823	-0.142983	0.00284353
Lgals3	chr14:47993534-48005842	38.1662	34.5123	-0.145185	0.00461492
Dpysl3	chr18:43480475-43598068	28.6157	25.8352	-0.147471	0.000301181
Pitpnb	chr5:111759720-111817382	32.3829	29.1979	-0.149368	0.000864102
Cpeb4	chr11:31770872-31835636	10.8685	9.78456	-0.15158	0.000204705
Rfwd2	chr1:161162290-161277758	15.7024	14.0962	-0.155675	0.00442234
Dhrs3	chr4:144482416-144517626	87.6857	78.7007	-0.155965	2.85406e-05
Pdxdc1	chr16:13819056-13903228	36.7642	32.9411	-0.15841	0.00432986
Slc38a10	chr11:119965264-120012665	46.396	41.5419	-0.159432	0.000789747
Klhl24	chr16:20097626-20128115	23.6697	21.1933	-0.159436	0.0037165
Slc25a25	chr2:32269369-32312998	17.25	15.4039	-0.163303	0.00285714
Mtr	chr13:12274967-12350429	7.59835	6.78513	-0.163309	0.000441595
Snx27	chr3:94301324-94386624	13.2997	11.8742	-0.163561	0.000250758
Osbpl9	chr4:108673254-108874877	45.9973	41.0177	-0.165303	0.0037974
Ltbp2	chr12:86124160-86220705	10.0728	8.98227	-0.165305	0.00426469
Uggt1	chr1:36196855-36301167	11.986	10.6838	-0.165932	0.000585775
Ap2a2	chr7:148748078-148818910	41.2912	36.7739	-0.167153	0.00481205
Sec23a	chr12:60042303-60113004	20.5162	18.2213	-0.171143	0.00387101
Agpat1	chr17:34742768-34766427	31.3704	27.8554	-0.171443	0.00241149
Psip1	chr4:83063575-83132368	23.9658	21.2732	-0.171937	0.00101875
Stk38	chr17:29107765-29144913	44.487	39.3499	-0.177026	0.000397424
Opa1	chr16:29579380-29654692	17.3211	15.3199	-0.17713	0.00211457
Pias3	chr3:96500297-96531410	9.63745	8.51296	-0.17899	0.00365149
Fam20b	chr1:158608673-158649116	23.7885	21.0075	-0.179358	4.751e-06
Calm3	chr7:17491838-17509413	88.2162	77.7807	-0.181632	0.000277951
Ahcyl2	chr6:29718442-29862310	30.312	26.6825	-0.183996	0.00375622
Arap1	chr7:108496582-108564457	26.4296	23.2471	-0.185107	3.34183e-10
Insl3,Jak3	chr8:74199959-74225704	15.5847	13.7003	-0.185922	0.00168998
Lama2	chr10:26700224-27336748	40.5693	35.5718	-0.189656	0.000514117
Camk2n1	chr4:138010188-138016064	10.2659	9.00064	-0.189764	0.00591371
Sgms1	chr19:32197178-32462944	21.3313	18.6879	-0.190866	0.000259477
Atp13a2	chr4:140542787-140563616	15.3531	13.4437	-0.191594	0.00309675
Epb4.1	chr4:131471362-131631399	16.0498	14.0208	-0.194978	6.11724e-05
Clmn	chr12:106001323-106103286	27.0649	23.6371	-0.195368	1.43863e-05
Mapk9	chr11:49660252-49699923	15.8949	13.8657	-0.197044	0.00260195
D4Wsu53e	chr4:134479446-134483870	237.362	206.876	-0.198321	0.000316812
Tk2	chr8:106750582-106772458	11.9998	10.425	-0.202971	0.000521633
Rgl2,Tapbp,Zbtb22	chr17:34053120-34074633	100.601	87.3904	-0.203098	2.50948e-11
Crbn	chr6:106719131-106750068	13.9181	12.0837	-0.203903	0.00746629
Dbn1	chr13:55574788-55589437	23.2589	20.1837	-0.204592	0.00133529
Etv3	chr3:87329499-87344078	16.9523	14.701	-0.205568	5.98033e-07
Ssr3	chr3:64913564-65196528	115.118	99.6863	-0.207651	0.000581229
Fam126b	chr1:58579608-58643177	9.25609	8.00776	-0.209004	0.000921253
Iffo1	chr6:125095258-125111807	7.04814	6.09622	-0.209329	0.00181051
Akap1	chr11:88692105-88725900	20.1536	17.4259	-0.209799	0.000283846
Slc9a6	chrX:53862944-53917407	15.4518	13.3577	-0.210101	0.00145658
Cbx5	chr15:103021976-103070247	15.6194	13.4917	-0.211262	4.95344e-10
Fam149b	chr14:21167383-21202743	16.1746	13.9493	-0.213544	0.00103083
Lsp1	chr7:149646774-149701915	60.2581	51.925	-0.214725	0.00102343
Smc6	chr12:11247731-11326615	16.645	14.3378	-0.215264	0.000849126
Nfatc1	chr18:80802943-80909810	7.21423	6.20635	-0.2171	0.00143457
Eng	chr2:32502030-32549701	36.2701	31.1964	-0.217401	0.00155905
Parp12	chr6:39036369-39070740	17.667	15.1938	-0.217579	8.38267e-05
Tnpo1	chr13:99608877-99696416	22.9307	19.7103	-0.218328	5.11591e-12
Myof	chr19:37973525-38118067	15.0488	12.9324	-0.218656	1.0826e-09
Atp11c	chrX:57476466-57657164	8.89347	7.63683	-0.219773	0.00123478
Slco2b1	chr7:106806313-106859850	19.9722	17.1316	-0.221331	9.56243e-08
Stim1	chr7:109416236-109585830	22.9433	19.6701	-0.222068	5.39357e-06
Pkn1	chr8:86189910-86223078	20.0799	17.1985	-0.223472	0.000491628
C230096C10Rik	chr4:138908507-138934660	11.0902	9.49835	-0.223532	0.00078661
Vegfb	chr19:7056961-7062141	47.1249	40.3508	-0.223892	0.000119421
Nr1d2	chr14:19036539-19071620	37.3815	31.9954	-0.224462	0.00191401
Dnaja3	chr16:4684069-4707693	26.8743	22.9936	-0.224994	0.00544918
Nes	chr3:87775014-87784373	12.2575	10.4872	-0.225036	4.22534e-06
Arhgef3	chr14:27966159-28219342	18.0824	15.4526	-0.226733	0.00278863
Coro1b	chr19:4148606-4154052	77.1279	65.9061	-0.226842	0.00279071
Lman1	chr18:66140392-66162289	36.3382	30.9982	-0.229301	1.62816e-07
Itm2b	chr14:73754911-73785183	806.57	687.689	-0.230044	1.66027e-07
Cd99l2	chrX:68673234-68746024	23.3029	19.8558	-0.230953	0.00194115
Smad3	chr9:63494525-63605801	15.1413	12.8818	-0.233151	1.57629e-07
Lactb2	chr1:13615044-13650671	20.9129	17.7458	-0.236914	0.002529
Ppap2a	chr13:113590992-113717735	22.8254	19.3411	-0.238971	0.00423992
Cab39l	chr14:60059817-60167741	20.5824	17.4388	-0.239113	0.00612731
Csda	chr6:131314875-131338468	90.8822	76.9294	-0.240463	0.00206361
Tbc1d20	chr2:152119403-152140058	43.2373	36.5915	-0.240766	0.00626605
Dusp22	chr13:30751937-30803100	18.797	15.899	-0.24156	0.00779289
Calu	chr6:29298118-29330513	131.47	111.082	-0.243108	1.44488e-08
Kitl	chr10:99478425-99563049	31.1709	26.3306	-0.243456	0.000153189
Pcyt2	chr11:120471376-120479345	21.5534	18.1898	-0.244784	0.000490067
Adar	chr3:89518938-89568554	11.9958	10.1191	-0.245447	1.55875e-06
Ccdc50	chr16:27389062-27452304	36.028	30.3628	-0.246812	0.000871779
Pnpla7	chr2:24817928-24909617	8.7375	7.35897	-0.247716	0.00362582
Atad2	chr15:57925601-57966637	6.55204	5.51756	-0.247914	0.0012952
Slit3	chr11:34934560-35525639	27.4806	23.1204	-0.249251	0.00479928
Slc24a3	chr2:144993798-145467900	14.1106	11.8575	-0.25097	5.18082e-06
Enpp5	chr17:44215794-44223510	30.8719	25.9234	-0.252042	1.45224e-09
Atrn	chr2:130732219-130856067	12.2498	10.2743	-0.253718	0.000835111
Tsc2	chr17:24686894-24787250	19.5285	16.3659	-0.254884	1.46108e-11
Lmo2	chr2:103798151-103822487	15.3937	12.8982	-0.255163	0.00335345
Pmp22	chr11:62942447-62973123	137.463	115.045	-0.256846	0.00046272
Dpy19l1	chr9:24216220-24307584	12.189	10.2004	-0.256953	0.000186439
Clec10a	chr11:69980124-69985879	42.1236	35.2505	-0.256985	3.45495e-06
Mov10	chr3:104591567-104621481	8.42906	7.0458	-0.258607	0.000259894
Klf13	chr7:71031193-71083801	18.5726	15.5199	-0.259051	6.12797e-06
Pde2a	chr7:108570211-108661341	28.074	23.4564	-0.259251	1.52869e-09
Sykb	chr13:52678283-52744161	11.5519	9.64181	-0.260757	0.000535584
S100a6	chr3:90416796-90428398	265.436	221.502	-0.261048	0.0058552
Gvin1	chr7:113043632-113102484	5.55101	4.63155	-0.261256	0.00265542
Camk2d	chr3:126299829-126549235	15.5478	12.9716	-0.261356	0.000129223
Pfkfb1	chrX:147005761-147078460	20.6485	17.2195	-0.261995	0.00216658
Atpaf2	chr11:60214125-60230601	22.7376	18.9534	-0.262622	0.000301724
Akr1b3	chr6:34253929-34267489	82.1263	68.444	-0.262919	0.00402298
Usp3	chr9:66363631-66442500	14.1285	11.7735	-0.26306	0.00750269
Stard8	chrX:96198597-96270067	11.3295	9.43279	-0.264334	3.62169e-05
Rmi1	chr13:58492242-58512510	8.8559	7.36362	-0.266224	0.00176664
Dopey1	chr9:86360760-86465449	5.40453	4.49318	-0.266432	0.000383959
Acsf2,Rsad1	chr11:94393161-94463376	36.8859	30.6478	-0.267289	0.0055086
Gpr146	chr5:139835692-139936488	16.3679	13.583	-0.269067	0.00766279
Gvin1	chr7:113300049-113358854	5.40304	4.47998	-0.27028	0.00192664
Tex264	chr9:106561075-106588279	32.4227	26.8384	-0.272706	2.37763e-05
Tmem2	chr19:21852831-21932817	12.4883	10.3321	-0.273449	0.00462808
Btnl9	chr11:48978983-49000685	23.2284	19.2161	-0.273568	0.00166956
Nup188,Phyhd1	chr2:30121860-30199958	39.3815	32.5737	-0.273809	0.00624382
Slc9a3r2	chr17:24686894-24787250	33.5354	27.7351	-0.273972	5.23216e-06
Lgals12	chr19:7667246-7681767	70.7604	58.4727	-0.275181	0.00520474
Eif4a2	chr16:23107551-23127803	179.436	148.182	-0.2761	3.10862e-15
Ccdc88c	chr12:102149731-102267193	5.10855	4.2178	-0.276422	5.92885e-06
Ipo9	chr1:137278891-137327385	28.6582	23.643	-0.277536	0.000217862
Antxr2	chr5:98307706-98460256	21.3269	17.5809	-0.278668	0.000442786
Isoc1	chr18:58819135-58840028	61.3423	50.4873	-0.280962	0.000104931
Ivns1abp	chr1:153145489-153211708	99.4535	81.7872	-0.282148	0.000343156
Ndufs8	chr19:3908808-3912971	40.5636	33.3275	-0.283473	0.000113634
Yaf2	chr15:93114263-93167366	12.7443	10.4584	-0.285184	0.00016749
Tnfaip8	chr18:50139080-50253043	15.3704	12.6058	-0.286069	0.00431562
A530016L24Rik	chr12:113727465-113749371	55.5637	45.5568	-0.286476	1.10373e-05
Herc6	chr6:57530965-57615623	5.73041	4.69039	-0.288931	0.00670081
Coq10a	chr10:127773855-127807093	17.1298	14.0197	-0.289059	0.000950572
Car13	chr3:14641708-14663810	9.6262	7.87421	-0.289831	0.00176304
Pdgfrb	chr18:61204803-61244721	26.2763	21.4851	-0.290428	6.47897e-07
Taf15	chr11:83286584-83320244	41.179	33.6679	-0.290534	1.05045e-08
H2-T22,H2-T9	chr17:36131448-36179760	45.0976	36.8473	-0.291491	1.83064e-09
Sh3bgrl2	chr9:83441911-83495065	6.65913	5.44022	-0.291667	0.0016245
Dlst	chr12:86451761-86492214	74.6496	60.9809	-0.291779	0.0066113
Papd4	chr13:93916064-93962457	18.577	15.1738	-0.291932	0.00307479
Prdm9	chr17:15680042-15701309	5.43179	4.43214	-0.293425	0.00473202
Cib2	chr9:54386790-54408014	57.5835	46.9731	-0.293819	0.00241333
Mppe1	chr18:67247989-67405484	6.38757	5.21047	-0.293853	0.00342935
Tbc1d13	chr2:29989257-30007971	22.1277	18.0472	-0.294078	0.00302004
Rassf2	chr2:131815069-131855724	24.9338	20.3323	-0.294329	0.00458089
Gpcpd1	chr2:132354752-132403984	15.5739	12.6886	-0.2956	0.00218682
Vps37a	chr8:41577659-41720146	15.9512	12.9947	-0.29574	0.000481638
Nadk	chr4:154936500-154965110	74.7122	60.8643	-0.295746	3.24065e-06
Gmip	chr8:72332512-72345769	12.276	9.9848	-0.298033	2.3783e-06
Pgap2	chr7:109358881-109387347	20.2143	16.4374	-0.298392	0.00309928
Madd,Nr1h3	chr2:90977516-91035466	40.5518	32.9675	-0.298722	0.000200663
Pex5	chr6:124346707-124365085	32.6393	26.5272	-0.299138	8.88178e-16
Klf9	chr19:23214315-23242653	32.5542	26.4406	-0.300092	9.83695e-06
Gm13363,Ptp4a1	chr1:30992857-31007123	117.585	95.4716	-0.300566	9.90542e-05
Paox	chr7:147302600-147322870	14.0439	11.3937	-0.301712	0.00578219
Sema3b	chr9:107499858-107511572	12.2018	9.89744	-0.301968	3.32394e-08
Gas5,Mir5117	chr1:162947886-163000770	93.4015	75.7597	-0.302016	1.22701e-05
Calcrl	chr2:84170729-84265476	10.4871	8.49728	-0.303546	0.000559594
1700029I15Rik,Pex16	chr2:92213647-92241420	48.1083	38.9499	-0.304667	4.74042e-06
D2hgdh	chr1:95721804-95748751	10.438	8.44609	-0.30549	0.000756759
Sh3kbp1	chrX:156065339-156413849	13.9521	11.2807	-0.306628	6.20859e-12
Ppfibp1,Rep15	chr6:146836993-146982519	33.2745	26.8943	-0.307116	0
Cybasc3	chr19:10644787-10664547	14.5756	11.7789	-0.307354	0.000163212
B4galnt1	chr10:126600907-126617701	24.3321	19.6607	-0.307545	9.27278e-08
Rbpms2	chr9:65478388-65508338	14.8612	12.0047	-0.307957	0.000629625
Tmeff1	chr4:48598064-48676122	10.7755	8.70103	-0.308499	0.00487277
Cox6b1	chr7:31401992-31411170	319.307	257.817	-0.308597	0.00714026
Rtn4	chr11:29592897-29926033	89.7543	72.459	-0.308816	6.42597e-13
Stat2	chr10:127707631-127729912	18.4449	14.8854	-0.309332	0.000145543
Pck2	chr14:56159102-56169983	17.4994	14.1141	-0.310169	0.00210101
Mut	chr17:41071633-41098938	40.1373	32.3719	-0.310201	0.00735909
Elf4	chrX:45764164-45816309	8.84565	7.13396	-0.310265	0.00207817
Kdelr3	chr15:79346837-79377222	18.0499	14.5554	-0.310436	0.00686614
Farp1	chr14:121434795-121778459	17.2804	13.9346	-0.31046	3.65089e-05
Dennd2d	chr3:106280260-106379038	11.0292	8.89366	-0.310479	0.00728368
Folr2	chr7:108988157-109005708	44.7084	36.0236	-0.311603	0.00727219
1110020G09Rik	chr15:9001008-9040244	9.46135	7.61994	-0.312267	8.18574e-07
Uqcrc1	chr9:108838660-108851686	117.044	94.2527	-0.312442	0.00551272
Mill2	chr7:19425313-19449337	11.7936	9.49395	-0.312923	7.27552e-05
Dbp	chr7:52960516-52976207	49.285	39.6455	-0.31399	0.00527935
Bckdhb	chr9:83818743-84017850	45.1593	36.3248	-0.31407	0.00186276
Gm12166,Sft2d1	chr17:8503908-8520307	22.7742	18.3175	-0.314178	0.00203776
Sdhb	chr4:140517185-140535107	113.652	91.4048	-0.314282	0.00682733
Gnai1	chr5:17770061-17866234	45.05	36.2111	-0.315097	0.00576207
Fnip1	chr11:54251680-54331743	10.1505	8.1541	-0.31596	1.77636e-14
Uqcrc2	chr7:127778691-127816899	131.993	106.02	-0.316126	7.39303e-05
Ablim1	chr19:57107636-57389381	44.9811	36.1172	-0.316632	0
Slc38a7	chr8:98359821-98377416	8.24389	6.61848	-0.316825	1.58408e-05
Ech1,Lgals4,Lgals6	chr7:29610240-29626733	215.326	172.828	-0.317185	0.00141735
Pdhb	chr14:8930726-9005507	123.317	98.9678	-0.317341	0.00450955
Pitpnm1	chr19:4100029-4133844	13.1204	10.5287	-0.317475	0.00124335
Sema4d	chr13:51796576-51889013	5.80982	4.66097	-0.317862	0.00619322
Cyb5	chr18:85020805-85049255	222.031	178.109	-0.318005	0.00503881
Ncapd3	chr9:26807261-26903128	7.55203	6.05779	-0.318074	0.00105426
Ppm1a	chr12:73860793-73900797	51.8776	41.5986	-0.318576	0.0038121
Retnla	chr16:48842589-48864265	608.065	487.365	-0.319223	0.00493459
Ndrg3	chr2:156753077-156817847	27.4581	22.0033	-0.31951	0.00283898
Oplah	chr15:76124863-76137809	23.8154	19.0771	-0.320058	0.00272312
Gm6907,Setdb2	chr14:59999622-60059714	5.10081	4.08588	-0.320079	0.0060358
Man2a1	chr17:64950988-65104450	30.8779	24.728	-0.320426	0.00488885
Cmtm4	chr8:106872011-106919597	13.9923	11.1939	-0.321914	0.00579761
Ifit2	chr19:34625121-34651024	7.45961	5.9663	-0.322262	4.15857e-05
Mylip	chr13:45485110-45507309	23.5356	18.817	-0.322804	0.00630695
Cox6c	chr15:35861730-35868001	295.479	236.229	-0.322868	0.00541871
Acads	chr5:115560307-115569333	54.1954	43.3228	-0.323043	0.00373753
Tep1	chr14:51442260-51490976	13.7313	10.9666	-0.324353	4.12801e-06
Lcp1	chr14:75536231-75630646	39.5369	31.5669	-0.32479	0.000677111
Cep70	chr9:99143816-99201539	7.96581	6.35064	-0.32692	0.000476832
Hmgb2	chr8:59990639-59994796	22.5032	17.9362	-0.327256	0.0074495
Xaf1	chr11:72115102-72127318	34.806	27.7386	-0.32744	9.16933e-11
Neurl3	chr1:36321441-36330413	7.79854	6.21136	-0.328295	0.0025654
Grina	chr15:76077160-76080530	209.206	166.612	-0.328437	0.0002196
BC020535	chr2:152891704-152907471	6.97829	5.55706	-0.328552	0.000294616
Pnpla8	chr12:45370140-45419363	41.7411	33.1842	-0.330974	0.00230373
Snx10	chr6:51473901-51540669	27.4886	21.834	-0.332254	1.33019e-06
Ppp2r1b	chr9:50665039-50817180	40.5647	32.2154	-0.332475	0.00106376
Asah1	chr8:42425996-42460051	44.3286	35.1944	-0.332891	0.0067303
Snhg5	chr9:88415889-88417735	18.9646	15.056	-0.33297	5.12691e-05
Stt3b	chr9:115147725-115220018	64.8872	51.5078	-0.333142	0.00155529
Mpst	chr15:78237141-78244445	27.0435	21.4608	-0.333578	0.000155663
Akt2	chr7:28376578-28425835	106.646	84.6014	-0.334075	9.71885e-05
Cp	chr3:19856945-19935310	69.2302	54.8983	-0.33464	1.78428e-06
Ndufa9	chr6:126771880-126799162	77.7921	61.664	-0.335194	0.00596827
Sel1l	chr12:93044482-93087597	29.8768	23.682	-0.335231	3.62918e-06
Cgnl1	chr9:71474315-71619409	33.8617	26.8364	-0.335459	4.74893e-08
Txndc5	chr13:38436894-38620329	97.1722	76.9008	-0.337545	0.00140527
Unc93b1	chr19:3935105-3949341	58.39	46.1979	-0.337893	7.22157e-05
Acadsb	chr7:138554114-138591279	65.606	51.9048	-0.337959	0.00200912
Bcap31	chrX:70931521-70961514	156.016	123.356	-0.338869	0.00272941
Ndufb9	chr15:58765335-58913656	197.466	155.947	-0.340546	9.28657e-07
Por	chr5:136164989-136220186	135.163	106.722	-0.340836	0.00161677
Dld	chr12:32015771-32036335	89.1338	70.3745	-0.340919	0.00203926
St3gal2	chr8:113443764-113521726	18.5249	14.616	-0.341922	0.000773818
Ogdh	chr11:6191599-6259213	63.4802	50.0816	-0.342027	0.00201155
Rora	chr9:68501608-69236056	6.36043	5.01719	-0.342244	0.00779266
Zfyve26	chr12:80333333-80397269	5.55725	4.38133	-0.343001	0.00322345
Aco1	chr4:40090297-40146042	64.4556	50.8165	-0.343006	0.00214989
Pxmp4	chr2:154407103-154429434	44.7098	35.2395	-0.343398	5.19545e-06
Pfkl	chr10:77441364-77472541	28.9596	22.816	-0.343996	0.00357907
Sik2	chr9:50665039-50817180	81.9118	64.4882	-0.345035	0
Gna12	chr5:141234210-141306385	42.7167	33.6242	-0.345299	0.000449267
Map3k6	chr4:132794377-132808858	14.8876	11.7175	-0.345444	7.0797e-08
Aven	chr2:112333120-112471410	7.40251	5.8245	-0.345879	0.00665855
Rhbdd2	chr5:136108471-136123652	9.14895	7.19832	-0.345946	0.00725325
Trit1	chr4:122693799-122732265	13.1378	10.3318	-0.346634	0.0011994
Mccc2	chr13:100718486-100785594	35.0047	27.5279	-0.346655	0.00646697
Cycs	chr6:50512561-50516473	54.5061	42.8541	-0.346984	0.00248673
Rrm1	chr7:109590208-109618963	12.2324	9.61605	-0.347194	0.0043118
Foxa1	chr12:58641367-58838832	29.4628	23.1503	-0.347865	0.00168901
Gstz1	chr12:88447815-88506803	180.732	141.97	-0.348267	0.00170166
Ypel5	chr17:73186043-73200535	33.1752	26.0597	-0.348285	1.37118e-05
Nek7	chr1:140380404-140516345	39.5472	31.0177	-0.350484	2.689e-11
Ivd	chr2:118687691-118708739	94.1633	73.824	-0.351075	1.40862e-09
Rbms2	chr10:127528665-127617369	28.7715	22.5532	-0.351309	0.000225784
Fh1	chr1:177531508-177555766	72.063	56.4277	-0.352856	0.00272881
Ndufs2	chr1:173164798-173192355	127.166	99.5699	-0.352933	0.00145714
Lrrc17	chr5:20989664-21151423	25.0064	19.5781	-0.353054	0.0066629
Me1	chr9:86474243-86589947	285.48	223.457	-0.353389	0.00535366
Col6a2	chr10:76056561-76086357	207.315	162.242	-0.35368	0.00327705
Acox1	chr11:116031223-116076632	142.388	111.409	-0.353951	0.00213324
Pold1	chr7:51788113-51804185	5.98179	4.67762	-0.354802	0.00116434
Ssh2	chr11:77029926-77273724	12.628	9.87112	-0.355343	0
Cd84	chr1:173769827-173820849	6.04866	4.72517	-0.356249	0.00462014
Aldh1l1	chr6:90500756-90550159	37.5122	29.3032	-0.3563	0.00106232
Tsc22d3	chrX:137074017-137135061	74.3041	57.9944	-0.35753	4.20625e-05
Serpinb8	chr1:109486551-109506721	6.89535	5.38094	-0.357765	0.00186221
Trim30a	chr7:111557535-111613719	13.5082	10.5412	-0.3578	1.06604e-12
Uhrf1bp1l	chr10:89206289-89283416	14.0682	10.9713	-0.358702	8.7422e-05
Sgk1	chr10:21601989-21719708	43.6585	34.0448	-0.358825	0.000294962
Nova1	chr12:47795503-47919762	6.50658	5.07302	-0.359055	0.00262974
Hvcn1	chr5:122659693-122714477	10.8885	8.48869	-0.359194	0.00238125
Ankrd44	chr1:54702183-54983231	9.36043	7.29615	-0.359439	5.33834e-06
Nup210	chr6:90963060-91066890	5.57698	4.34517	-0.360071	0.00150496
Ghr	chr15:3267696-3533230	236.818	184.363	-0.361227	5.81584e-10
Ppfibp2	chr7:114738564-114901546	12.3987	9.6504	-0.361524	5.24025e-14
Retn	chr8:3655350-3660745	678.876	528.317	-0.361743	0.00120183
4933403F05Rik	chr18:68092896-68459995	6.04081	4.70056	-0.361909	0.00186453
Fyn	chr10:39089604-39285212	21.6999	16.879	-0.362457	3.95985e-11
Ppm1m	chr9:106097194-106101564	38.0588	29.5935	-0.362951	9.87956e-07
Lrch4,Lrch4-sap25,Sap25	chr5:138070331-138086943	31.9573	24.8417	-0.363383	1.25684e-11
Galnt10	chr11:57458943-57601002	8.29003	6.4386	-0.36463	0.00491568
Fam57b	chr7:133956187-133973733	6.51652	5.05931	-0.365162	0.00138755
Naalad2	chr9:18096545-18190497	5.18875	4.02598	-0.366045	0.00650624
Gm5512,Rmnd1	chr10:5914185-5944426	11.6369	9.02736	-0.366335	0.000242762
Ormdl3	chr11:98442607-98448559	131.589	102.023	-0.367135	0.00101093
H2-D1,LOC547349	chr17:35399408-35462354	584.103	452.86	-0.367158	0.00519577
Uqcr11	chr10:79865741-79869566	164.584	127.574	-0.367485	0.00456287
Dclk1	chr3:55046447-55342990	9.50588	7.36668	-0.367806	1.48649e-09
Acot7	chr4:151552208-151645965	19.5498	15.1433	-0.368473	1.12193e-06
Echs1	chr7:147290816-147302550	137.891	106.8	-0.36862	0.000908335
Tob2	chr15:81678699-81689332	29.785	23.0608	-0.369138	0.00126246
Sh3bgrl3	chr4:133658487-133684693	95.9618	74.2841	-0.369407	0.00233493
Col15a1	chr4:47220410-47328054	99.0471	76.6423	-0.369974	0.00110257
Ept1	chr5:30559157-30598976	6.72398	5.20258	-0.37009	0.00585614
Lrrc51	chr7:109029852-109082400	9.07493	7.01674	-0.371086	0.0027503
Ndufb8	chr19:44622774-44629961	135.444	104.688	-0.371601	0.00189231
Taf6l,Tmem179b	chr19:8831573-8860907	21.383	16.5259	-0.371737	0.00520612
Fcgrt	chr7:52348319-52359332	160.729	124.175	-0.372253	0.000260837
Pml	chr9:58064986-58097593	10.371	8.00917	-0.372829	7.05561e-08
Gpd1	chr15:99548023-99555438	315.82	243.519	-0.375071	0.00293555
Adrbk2	chr5:113339497-113444534	9.43765	7.27622	-0.37524	0.000120756
Lum	chr10:97028134-97035337	333.436	257.028	-0.375481	0.00187126
Cept1	chr3:106280260-106379038	26.941	20.7618	-0.375871	0.00307176
Ndufa10	chr1:94335592-94370377	93.2902	71.8806	-0.376124	6.75936e-06
4930402H24Rik	chr2:130531937-130665858	25.7306	19.8213	-0.376435	1.69846e-05
Ccrn4l	chr3:51028368-51055576	17.7145	13.6365	-0.377461	5.23552e-07
Dhdh	chr7:52727964-52744231	41.9999	32.3171	-0.378087	1.43047e-08
Id4	chr13:48356493-48367935	9.54409	7.34231	-0.378372	0.00349922
Lpcat3	chr6:124613121-124688727	36.9602	28.433	-0.378404	0.002458
Mosc2	chr1:186636946-186669726	53.5363	41.1654	-0.379085	0.00185103
Grn	chr11:102291635-102298123	132.941	102.21	-0.379246	0.000706884
Aifm1	chrX:45828120-45866603	21.9448	16.8708	-0.379348	0.00775442
Zeb1	chr18:5491498-5775448	19.0712	14.6339	-0.382087	3.55888e-06
Igf1	chr10:87321553-87399853	38.5427	29.5642	-0.382606	1.21014e-12
Cog4	chr8:113370923-113406198	35.0705	26.8932	-0.383018	0.00095784
Bckdha	chr7:26414870-26443780	85.3196	65.4191	-0.383167	0.000846377
BC006779	chr2:180962319-180976732	10.3478	7.93326	-0.38334	1.13535e-07
Coq9	chr8:97362316-97378795	51.2318	39.2708	-0.383583	0.00183289
Pdha1	chrX:156426364-156576432	210.395	161.064	-0.385466	0.000660312
Apoc1	chr7:20274829-20278007	116.437	89.0864	-0.386278	0.00551882
Dolk	chr2:30121860-30199958	22.4194	17.1509	-0.386464	0.00512882
Uqcrfs1	chr13:30632180-30637185	108.823	83.2434	-0.386578	0.000928162
Mpp1	chrX:72341192-72376357	40.1265	30.694	-0.386599	0.0012842
Ndufv1	chr19:4007504-4012725	74.0469	56.6301	-0.386869	0.00108502
Rad51l3	chr11:82686566-82704117	8.889	6.79766	-0.386983	0.00388324
Gbp3	chr3:142223000-142236176	11.7074	8.95136	-0.38724	1.46224e-08
Sema3c	chr5:17080633-17236085	23.6948	18.1045	-0.388225	0.00118652
Mad2l1	chr6:66485343-66491093	7.50599	5.73384	-0.388541	0.00261684
Basp1	chr15:25293031-25343519	29.4739	22.5097	-0.38889	0.00486996
Mgst3	chr1:169302514-169323928	80.723	61.6207	-0.389564	0.00610086
Pgm3	chr9:86360760-86465449	5.56742	4.24853	-0.390047	0.00122269
Sqrdl	chr2:122591094-122635287	46.904	35.7854	-0.39034	0.000717406
Slc25a22	chr7:148615645-148623773	32.3823	24.6818	-0.391761	0.000269375
Brp44l	chr17:8476650-8490533	218.248	166.336	-0.391863	0.000250073
Sh3glb1	chr3:144347370-144383287	121.194	92.3425	-0.392252	0
Nudt12	chr17:59139511-59152745	12.0677	9.18735	-0.393436	7.07183e-06
Nmnat3	chr9:98197001-98311916	7.08882	5.39425	-0.394125	5.52389e-05
Sucla2	chr14:73952581-73995963	55.7163	42.3962	-0.394164	3.41043e-11
Mrc2	chr11:105152835-105212722	19.1729	14.5878	-0.394304	0.000318491
Lrrk1	chr7:73403553-73533227	7.09946	5.40158	-0.394326	0.0010272
Dut	chr2:125072983-125084785	6.04145	4.59414	-0.3951	0.00231517
Isoc2a	chr7:4828654-4853164	47.5567	36.1635	-0.395115	0.00322546
Mki67	chr7:142881429-142908062	6.96763	5.29563	-0.395865	2.81555e-11
Tril	chr6:53765461-53770819	10.0667	7.64984	-0.39609	0.00481852
2700097O09Rik	chr12:56146647-56181162	6.08967	4.62674	-0.396368	0.00514007
1810011O10Rik	chr8:25548087-25549418	82.442	62.5982	-0.397258	0.00088181
Chchd3	chr6:32742226-33010152	48.5032	36.8073	-0.398088	0.00156532
Arhgdib	chr6:136872073-136890409	52.9708	40.1549	-0.399621	2.24919e-05
Ifrd1	chr12:40929677-40949803	41.337	31.324	-0.400163	0.000806059
Anxa4	chr6:86686833-86743578	59.1796	44.8163	-0.401078	0.00072745
Rnf24	chr2:131088235-131178628	8.26122	6.25564	-0.401199	0.00462132
Cdh29,Cdhr4,Uba7	chr9:107877799-107902011	16.9889	12.8565	-0.402095	1.53671e-05
Mknk2	chr10:80124462-80138933	174.166	131.785	-0.402273	0
B3galt2	chr1:145445916-145549814	49.4559	37.4152	-0.402517	5.11739e-08
Il3ra	chr14:15178730-15188163	10.1533	7.6805	-0.402675	3.21338e-06
Nr1d1	chr11:98603153-98636682	66.3466	50.1847	-0.402775	2.32917e-05
Fam82a1	chr17:80013995-80084365	6.55165	4.95297	-0.403566	2.92433e-05
Zbtb46	chr2:181122399-181194131	9.15527	6.91856	-0.40413	0.000741547
Sema3g	chr14:32031055-32043596	11.2069	8.46891	-0.404139	0.00103201
Amy1	chr3:113258869-113280668	134.442	101.588	-0.404252	2.97125e-06
Pparg	chr6:115311065-115442184	79.1515	59.7995	-0.404484	1.33227e-15
Gpd2	chr2:57090088-57232433	28.8155	21.7689	-0.404575	1.35635e-06
Cybb	chrX:9012377-9046450	16.199	12.2303	-0.405447	0.0016128
Fdft1	chr14:63741301-63796630	16.8645	12.7197	-0.406922	6.69156e-11
Ap3s1	chr18:46901570-46950554	83.3546	62.8621	-0.407071	3.5497e-05
Jag1	chr2:136907186-136942256	16.6062	12.5178	-0.407741	0
Sh2d3c	chr2:32576591-32611003	7.85788	5.92277	-0.407868	3.19922e-12
Etfdh	chr3:79407709-79432689	57.1867	43.0743	-0.408851	0.000323506
Plrg1	chr3:82859459-82876213	26.3069	19.8136	-0.40895	0.00425895
Slc25a10	chr11:120352212-120366392	53.121	40.0011	-0.409242	8.85569e-05
Dbt	chr3:116215996-116252899	25.3644	19.0984	-0.409353	0.0011274
Atp2b4	chr1:135599024-135697645	18.2758	13.7584	-0.409618	2.10523e-08
Pex13	chr11:23546478-23670975	28.5767	21.513	-0.40963	0.000681753
Ptprd	chr4:75587142-76240203	9.87544	7.43166	-0.41016	1.65534e-12
Rbp4	chr19:38191109-38199811	169.129	127.272	-0.410204	0.000291548
Etfa	chr9:55302242-55360050	150.835	113.44	-0.411045	0.000242964
Ghitm	chr14:37933631-37948508	129.835	97.5842	-0.411958	1.57142e-06
Pgrmc2	chr3:40870247-40886968	46.2485	34.7481	-0.412473	0.000407453
Evl	chr12:109792929-109940516	15.9591	11.9846	-0.413196	0.000266809
Slc25a5	chrX:34335646-34338801	244.335	183.432	-0.413615	0.000214024
Katnal1	chr5:149682669-149808247	6.42528	4.82288	-0.413866	2.05761e-05
Ndufab1	chr7:129231557-129245381	77.3378	58.0109	-0.414848	3.27072e-13
Slc35b4	chr6:34103280-34127091	18.3777	13.7841	-0.414948	0.00011527
Tcn2	chr11:3817075-3832081	86.2548	64.6862	-0.415146	0
Pex19	chr1:174056885-174066628	59.5484	44.6496	-0.415416	0.000229019
Tob1	chr11:94071253-94076811	64.0527	48.0201	-0.415621	0
Adcy7	chr8:90796228-90886090	12.3187	9.22403	-0.417383	7.79032e-08
BC013712	chr4:132337713-132352279	8.77488	6.56701	-0.418144	0.00493916
Gramd1a	chr7:31915143-31937060	29.3791	21.9867	-0.418159	3.12861e-13
H2-K1	chr17:34132956-34137278	523.223	391.518	-0.418349	0.000983782
Dennd2a	chr6:39412376-39507833	10.7946	8.07724	-0.418373	0.000194502
Phyh	chr2:4840041-4876888	110.258	82.493	-0.418544	0.000210698
Rasa3	chr8:13566948-13677604	40.4406	30.2561	-0.418579	2.42279e-05
Rcan1	chr16:92392197-92466391	14.0063	10.4773	-0.418813	7.55522e-06
Tnfrsf14	chr4:154295598-154302386	10.4194	7.79366	-0.418903	1.99762e-05
Csad	chr15:102007219-102034217	69.7347	52.1397	-0.419496	0
Idh3a	chr9:54434317-54452469	80.962	60.5175	-0.419894	0.000193972
Entpd5	chr12:85702917-85749979	20.6697	15.4498	-0.419932	1.58251e-11
Pccb	chr9:100882456-100935294	79.7617	59.5833	-0.420788	0.000198449
Uqcr10	chr11:4601970-4604347	209.972	156.841	-0.420895	0.000135976
Agmo	chr12:37968045-38311182	23.0744	17.233	-0.421123	0.00101969
Phka2	chrX:156940038-157036810	17.2624	12.8879	-0.42162	0
Prc1	chr7:87439350-87461412	7.48423	5.58291	-0.422838	0.000100734
H2-Gs10,H2-Q7	chr17:35514119-35580718	137.831	102.797	-0.423099	2.82299e-10
Abca9	chr11:109961387-110029878	19.7428	14.7202	-0.423522	3.34476e-07
Ckap4	chr10:83981474-83996633	26.1137	19.4702	-0.423539	5.66371e-05
Tpbg	chr9:85735986-85740662	6.7565	5.03713	-0.423673	6.06001e-05
Ccnd2	chr6:127075726-127162437	59.489	44.3423	-0.423938	0.000158793
Slfn3,Slfn4	chr11:82988687-83029183	5.2442	3.90825	-0.424202	0.00648387
Abcd3	chr3:121461827-121518133	38.3384	28.5543	-0.42508	0.000313026
Ugt1a1,Ugt1a10,Ugt1a2,Ugt1a5,Ugt1a6a,Ugt1a6b,Ugt1a7c,Ugt1a9	chr1:89951985-90121723	71.0935	52.9301	-0.42563	5.87277e-11
Ripk2	chr4:16049477-16090732	5.49764	4.09262	-0.425787	0.00617084
Slfn2	chr11:82878613-82884180	18.8992	14.0656	-0.42616	0.00761279
Abhd15	chr11:77328583-77335343	14.9808	11.149	-0.426199	1.22117e-05
Abca8a	chr11:109886898-109957510	33.302	24.7839	-0.426207	7.11876e-10
Sgpl1	chr10:60561389-60610432	43.7304	32.5422	-0.426325	0
D230025D16Rik	chr8:107749053-107779131	14.1382	10.5206	-0.426382	0.00346266
Nsdhl	chrX:70163859-70203867	16.0101	11.9102	-0.426778	0.00743557
Stk10	chr11:32433265-32524595	7.57354	5.63352	-0.426932	0.00430261
Maob	chrX:16286406-16394492	26.9833	20.0713	-0.426934	0.00126728
Fam46a	chr9:85214045-85220757	16.7561	12.4615	-0.427207	2.99086e-05
Ctsd	chr7:149561820-149573775	502.544	373.671	-0.427482	0.000883115
Plat	chr8:23868215-23893320	35.143	26.0959	-0.429412	0.000476479
Tmem134	chr19:4100029-4133844	53.0696	39.4071	-0.429428	4.7609e-11
Slc6a6	chr6:91634060-91709061	33.8802	25.1443	-0.430211	1.45338e-05
Hibadh	chr6:52496223-52590294	114.471	84.9442	-0.430388	0.000133915
Smoc1	chr12:82127794-82287401	51.1662	37.9642	-0.430554	8.54995e-06
Dhrs4	chr14:56097523-56127101	29.6681	22.0033	-0.431193	0.000650963
Rbl1	chr2:156971629-157030270	5.70264	4.22353	-0.43318	0.00562463
Cox5a	chr9:57369038-57380233	136.65	101.152	-0.433955	0.00045892
Slc25a30	chr14:76159959-76186844	10.4631	7.74123	-0.434674	0.00201935
Scml4	chr10:42580197-42683358	6.52221	4.82549	-0.434685	2.53211e-05
Asns	chr6:7625170-7643182	28.2721	20.9142	-0.434897	0.00180579
Gimap6	chr6:48651581-48658243	19.485	14.4046	-0.435838	0.00624532
Atp2a3	chr11:72774670-72806545	10.1909	7.53315	-0.43596	3.07998e-07
9030617O03Rik	chr12:102017245-102112794	9.72528	7.1884	-0.436068	0.00410146
Tmem48	chr4:107040388-107088953	14.1319	10.4428	-0.436447	4.65428e-12
Grb10	chr11:11830501-11937423	30.3301	22.4058	-0.43688	0
Acad10	chr5:122070984-122110535	9.74125	7.19379	-0.437354	0.000330868
Cmpk1	chr4:114633217-114659833	61.6363	45.4861	-0.438356	0.000285874
Abcd4	chr12:85943480-85958416	8.11314	5.98345	-0.439282	2.65399e-08
C2,Cfb	chr17:34987335-35019134	88.9155	65.5579	-0.439665	5.72261e-08
Rgs3	chr4:62220880-62364053	23.8399	17.5754	-0.439823	1.40147e-05
BC090627,Chkb,Cpt1b	chr15:89246834-89261152	32.7887	24.1395	-0.441801	1.11022e-15
Arsb	chr13:94541633-94712984	27.1431	19.9652	-0.443094	0
Slc9a9	chr9:94570310-95130871	9.15408	6.73331	-0.443099	0.00734609
Cd151,Efcab4a,Pnpla2	chr7:148640406-148725792	734.341	540.119	-0.443173	3.82613e-05
Pbld1,Pbld2	chr10:62487080-62540284	6.73279	4.9519	-0.443222	0.00170158
Prrg1	chrX:75694649-75829235	5.23199	3.8474	-0.443478	1.84654e-09
Arhgap19	chr19:41841077-41876574	6.03781	4.43492	-0.445117	3.00119e-05
Fitm2	chr2:163287271-163298739	48.0999	35.3192	-0.445579	4.48456e-06
Sox17	chr1:4480944-4487440	6.86839	5.04106	-0.446245	4.96113e-06
Pcx	chr19:4510269-4625881	308.226	226.089	-0.447095	0
Fam117a	chr11:95198331-95243345	14.3839	10.5471	-0.447605	9.752e-06
Adipor2	chr6:119303167-119368637	202.056	148.142	-0.447771	3.3347e-06
Laptm5	chr4:130469248-130492063	71.9352	52.7387	-0.447837	0.000122781
Soat1	chr1:158354659-158404459	10.0175	7.34312	-0.448062	1.88032e-08
Ndufb6	chr4:40217695-40226401	71.4967	52.388	-0.44864	0.00592466
Selenbp1	chr3:94737004-94748680	42.5131	31.1419	-0.449049	0.000424223
Igsf10	chr3:58810766-59148571	12.1549	8.90058	-0.449564	1.38312e-05
Hadha	chr5:30431735-30481520	95.1262	69.6031	-0.450692	5.5728e-05
Idh3b	chr2:130100147-130110197	130.232	95.2758	-0.450907	3.75085e-05
Slc16a1	chr3:104442590-104462385	10.2202	7.47649	-0.45099	0.00276221
H2-M3	chr17:37407175-37411430	5.74494	4.19375	-0.454049	0.00166244
Rcsd1	chr1:167578940-167638225	13.4073	9.78097	-0.454974	1.94186e-07
Nmt2	chr2:3201466-3249900	19.9961	14.5795	-0.45578	3.87064e-08
Ppm1k	chr6:57456495-57485420	6.16198	4.48819	-0.457259	0.00533023
Lrmp	chr6:145070220-145159490	7.03413	5.12179	-0.457726	9.07446e-05
Ak2	chr4:128670431-128688773	140.145	101.921	-0.459468	1.13409e-11
Tnfrsf1b	chr4:144802270-144836773	11.028	8.01622	-0.460175	0.00051498
2010110P09Rik	chr7:129352126-129367828	16.6386	12.0917	-0.460512	4.61963e-06
Idh3g	chrX:71019744-71038337	120.489	87.5478	-0.460757	4.89265e-05
Ralgapa2	chr2:146066149-146337898	16.0312	11.6453	-0.461131	1.41446e-05
Arhgap30	chr1:173319090-173340370	9.96611	7.23895	-0.461251	0.000839047
Man1a	chr10:53624589-53800887	38.7439	28.1396	-0.461366	3.17739e-06
Abhd6	chr14:8835301-8890417	11.0934	8.05586	-0.461596	0.00496908
Mfsd8	chr3:40621888-40650776	13.8279	10.036	-0.462401	0.00163585
Mertk	chr2:128524583-128628886	10.7335	7.78422	-0.463496	4.4691e-07
Tmem123	chr9:7764076-7794332	75.9914	55.1004	-0.463774	4.65073e-05
Cox7b	chrX:103211038-103217789	117.71	85.2508	-0.465455	9.26772e-05
Derl1	chr15:57700032-57724025	66.5904	48.1936	-0.466472	2.55169e-05
Osbpl11	chr16:33167277-33244414	26.258	18.9907	-0.467468	4.70522e-06
Trib2	chr12:15798525-15823695	9.2611	6.69544	-0.468003	1.60183e-12
H2-Q10	chr17:35606947-35611508	55.3505	40.0079	-0.468312	1.48527e-05
Letmd1	chr15:100299454-100325670	18.4901	13.3642	-0.468381	0.00103764
Aldh9a1	chr1:169280121-169298661	34.8439	25.164	-0.469545	0.000119587
Zfand6	chr7:91763121-91925059	80.6232	58.2106	-0.469912	1.64493e-09
Cpt2	chr4:107576586-107596194	64.6249	46.6251	-0.470983	3.86741e-05
Tagap1	chr17:7158656-7165505	5.59969	4.03953	-0.47116	0.00653084
Mtch2	chr2:90687311-90706791	60.6201	43.682	-0.472758	5.02446e-05
Sh3glb2	chr2:30200195-30214772	58.5805	42.2061	-0.472968	2.44049e-08
Fkbp9	chr6:56781976-56830264	121.338	87.3802	-0.473653	1.40677e-05
Hadh	chr3:130936341-130974955	150.417	108.3	-0.473927	1.97161e-05
1300010F03Rik	chr14:79248984-79602117	21.0402	15.1445	-0.47436	1.88839e-06
Ifi27l1	chr12:104670461-104682656	235.428	169.455	-0.474379	0
Dcun1d3	chr7:126995239-127039285	8.62948	6.20858	-0.475009	2.66454e-15
St3gal4	chr9:34854044-34983726	28.0456	20.175	-0.475204	7.21811e-08
Gm2a	chr11:54911486-54926530	46.0654	33.1346	-0.475344	2.65066e-05
Crlf3	chr11:79859995-79894472	14.6521	10.535	-0.475913	6.79344e-09
Dhrs7b	chr11:60644087-60673021	35.5008	25.5151	-0.476498	1.60733e-10
Cisd1	chr10:70793241-70807597	46.3409	33.2771	-0.477756	0.00113578
Ldhd	chr8:114060485-114154342	22.4617	16.1215	-0.478481	0.000430969
Fam198b	chr3:79688999-79750200	12.5995	9.04183	-0.478682	1.89554e-08
Siglec1	chr2:130893427-130912532	22.7547	16.3266	-0.478934	6.06182e-14
Mcm6	chr1:130228167-130256233	10.5297	7.5536	-0.479229	0.00378321
Pth1r	chr9:110624588-110649649	21.4589	15.3872	-0.479841	6.90254e-06
Sdha	chr13:74459702-74487688	210.188	150.469	-0.48222	3.19525e-05
Atp1a2	chr1:174201839-174228195	159.314	114.009	-0.482722	0.000168962
Pim3	chr15:88692623-88696180	50.7733	36.3305	-0.482888	3.10862e-15
Dock11	chrX:33428689-33616557	9.95907	7.12246	-0.483636	0
Pla2g15	chr8:108674151-108688615	16.7539	11.981	-0.483749	0.000489005
Decr1	chr4:15843113-15872654	58.4927	41.8089	-0.484447	9.43758e-06
1700029I01Rik,Gm13139,Gm13152	chr4:146506201-146887529	7.10669	5.0791	-0.484603	0.000379175
Pmm1	chr15:81781535-81791305	36.9868	26.4325	-0.484695	0.000542406
Zfp703	chr8:28087807-28091934	33.8077	24.1513	-0.485255	2.961e-09
4930523C07Rik	chr1:161974510-162010297	11.3296	8.07957	-0.487746	0.000299959
Per1	chr11:68908709-68924918	31.8635	22.7133	-0.488367	1.92841e-09
Icosl	chr10:77532049-77552768	5.87833	4.18926	-0.488708	0.00556916
Prr5	chr15:84511418-84536871	11.4323	8.14156	-0.489733	0.00283918
Hsd11b1	chr1:195047834-195090239	34.0411	24.2222	-0.490948	0.00040639
Sh3pxd2a	chr19:47334565-47538901	46.0075	32.7286	-0.491318	1.61445e-09
B2m	chr2:121945843-122011925	1672.5	1188.5	-0.492866	0.000529486
Rnf144a	chr12:26991662-27100121	19.743	14.0131	-0.494563	0
Sort1	chr3:108084236-108164547	64.6653	45.8649	-0.495603	2.73544e-06
Wdr67	chr15:57743753-57801623	8.85781	6.27955	-0.496287	1.32135e-10
Gm505,Gnpat	chr8:127361643-127430061	74.469	52.7821	-0.496593	2.4485e-07
Fkbp5	chr17:28535967-28654449	14.0789	9.9765	-0.496929	3.09913e-07
Tmem143	chr7:53152312-53176796	20.4407	14.4732	-0.498062	0.000386659
Slc25a32	chr15:38922654-38944262	8.44894	5.98229	-0.498073	5.73236e-06
Sepp1	chr15:3220587-3253526	677.473	479.553	-0.498473	0.000127888
Orm1	chr4:63005599-63009196	97.4162	68.9554	-0.498497	6.79155e-05
Slc46a3	chr5:148689385-148706425	6.97679	4.93739	-0.498814	0.0042952
Adipoq	chr16:23146382-23160649	1206.55	853.197	-0.499934	0.000414353
Pex3	chr10:13243647-13283182	25.9426	18.3438	-0.500029	3.46838e-08
Dnajc15	chr14:78220453-78275131	61.803	43.6656	-0.501178	0.000554802
Aqp7	chr4:40975963-40995169	45.5438	32.1687	-0.501599	1.17659e-10
Pde1a	chr2:79674607-79969569	10.8752	7.67993	-0.501874	1.70752e-13
Nat8l	chr5:34338632-34348565	23.4924	16.5765	-0.50306	1.33976e-05
Agpat3	chr10:77727231-77815040	57.3403	40.4495	-0.503425	8.84849e-08
Cox6a1	chr5:115795662-115798964	380.533	268.423	-0.503513	7.19565e-06
Sigirr	chr7:148276580-148286571	5.10804	3.60135	-0.504232	0.000887676
Prnp	chr2:131735633-131764226	159.978	112.775	-0.50443	4.54903e-06
Stom	chr2:35169509-35192529	43.418	30.5478	-0.507225	1.95528e-05
Cnst	chr1:181476659-181557604	17.0428	11.9901	-0.50731	5.75473e-05
Gm7609	chr1:85196182-85212063	5.78352	4.06571	-0.508441	0.00207328
Tecr	chr8:86090632-86118524	143.928	101.165	-0.508629	9.52806e-09
Ly6a	chr15:74822319-74828540	254.445	178.838	-0.508701	6.91414e-06
Agpat9	chr5:101273775-101328123	75.3104	52.8957	-0.509697	2.38901e-06
Cldnd2,Etfb	chr7:50696185-50713256	201.734	141.667	-0.509946	6.46006e-06
Scd4	chr19:44407815-44421233	43.398	30.4761	-0.509949	1.30296e-05
Dgka	chr10:128143313-128181904	23.3053	16.3365	-0.512565	5.08346e-07
Aldh1a7	chr19:20767442-20802046	31.5273	22.0939	-0.512954	0.000101713
Plbd1	chr6:136560591-136610414	29.8844	20.935	-0.513478	0.000128553
Mboat1	chr13:30228358-30338563	11.3529	7.95103	-0.513844	0.00209591
Oasl2	chr5:115346942-115362254	30.1	21.0716	-0.514463	1.69671e-07
Bhlhb9	chrX:132420389-132425620	17.4957	12.2317	-0.516368	8.14209e-06
Bnip3	chr7:146082518-146101189	209.949	146.759	-0.516592	3.53567e-06
1500003O03Rik	chr2:119373442-119412758	192.405	134.474	-0.516815	4.92854e-06
Stat1	chr1:52176281-52218709	39.9174	27.8943	-0.517045	0
Glrx	chr13:75977333-75988460	11.8796	8.29947	-0.517398	5.9248e-05
Ntrk3	chr7:85336999-85722724	7.19737	5.02473	-0.518423	0.00173322
Atp8a1	chr5:68009374-68238670	8.01959	5.59733	-0.518791	0
Adck3	chr1:181889614-182126151	20.8386	14.5421	-0.519026	3.65418e-06
Mdh1	chr11:21456694-21471937	174.904	122.028	-0.519348	3.15152e-06
Pltp	chr2:164656229-164685320	126.71	88.3872	-0.519619	2.10152e-06
Gpr81	chr5:124326744-124330029	28.2348	19.6784	-0.520862	2.66644e-05
Mndal	chr1:175787254-175810318	37.4793	26.114	-0.521271	2.78402e-11
Scd3	chr19:44277777-44318506	75.4341	52.5517	-0.52148	2.60228e-06
Ednra	chr8:80183285-80248366	18.8442	13.1259	-0.5217	8.01837e-06
Clec4a3	chr6:122902532-122921791	12.1598	8.464	-0.522707	3.18688e-06
Sp110	chr1:87473474-87541641	16.575	11.5311	-0.523475	0
Abca1	chr4:53043660-53172767	37.6613	26.1648	-0.525454	2.65105e-06
S1pr1	chr3:115413350-115417973	38.4014	26.6745	-0.525696	1.24745e-05
Aldh6a1	chr12:85750017-85791900	166.458	115.567	-0.526428	4.49956e-06
Meg3,Mir1906-1,Mir770	chr12:110779196-110809939	81.2905	56.4275	-0.526688	7.99659e-08
Ucp3	chr7:107621499-107634941	15.2281	10.5534	-0.529028	0.000673772
Slc1a5	chr7:17366650-17384328	394.755	273.557	-0.529115	3.30783e-05
AW112010	chr19:11121727-11130365	47.9364	33.1627	-0.531558	0.000402241
Il16	chr7:90791329-90884000	6.10151	4.21403	-0.533967	2.41916e-07
Tspan18	chr2:93027717-93174666	17.1096	11.8117	-0.534594	1.86302e-05
Ptger3	chr3:157229810-157309589	40.0478	27.6374	-0.535101	7.70139e-10
Pck1	chr2:172978573-172984754	1226.09	845.857	-0.535575	0.00557259
Mpzl2	chr9:44850426-44862126	11.1349	7.68071	-0.535779	0.000942683
Pon3	chr6:5166191-5206289	51.0776	35.2196	-0.536313	1.6581e-11
Sorl1	chr9:41772816-41932372	17.335	11.9523	-0.536395	1.73195e-14
Aox1	chr1:58086707-58163259	22.3998	15.4367	-0.537119	0
Cidec	chr6:113373713-113385879	947.445	652.395	-0.538296	0.000136
Slc38a4	chr15:96825250-96886387	7.34415	5.05685	-0.538356	0.000260575
Ces1d	chr8:95689970-95721703	338.906	233.227	-0.539151	4.54308e-06
Creb3l1	chr2:91822484-91864327	18.9794	13.0601	-0.53927	0.000157219
Rtp4	chr16:23610004-23614308	20.2042	13.8984	-0.539737	0.000933753
Arhgef1,Cd79a	chr7:25682340-25711614	70.291	48.332	-0.540361	0
1700037H04Rik	chr2:130953096-130985807	62.0147	42.6404	-0.540391	1.77152e-05
Acp5	chr9:21931170-21940190	172.199	118.394	-0.540485	3.9968e-15
Cyb5b	chr8:109674560-109711370	61.7068	42.3936	-0.541585	1.13009e-06
Tspan1	chr4:115834485-115840203	13.5864	9.3316	-0.541968	0.00282344
Prdx3	chr19:60939968-60950441	102.926	70.6813	-0.542211	2.85511e-06
Acaa2	chr18:74938865-74965861	90.8901	62.4144	-0.542243	2.58461e-06
4931406C07Rik	chr9:15087780-15162232	67.0848	45.9518	-0.545866	1.67024e-09
Oas1b	chr5:121262643-121274177	6.67154	4.56867	-0.546244	1.37589e-07
Npc1	chr18:12327207-12394895	19.4181	13.2963	-0.546373	1.08939e-06
Oas1g	chr5:121326150-121337607	5.44117	3.7228	-0.547531	0.000143936
Mcart1	chr4:45408795-45421638	52.4679	35.8706	-0.548633	8.82705e-07
Scp2	chr4:107716443-107791104	232.991	159.165	-0.549751	2.10443e-06
BC031353	chr9:74800705-74880275	31.7681	21.6802	-0.551202	0
Mcm5	chr8:77633426-77652338	7.58233	5.16756	-0.553158	0.0020665
Acadvl	chr11:69814083-69828922	113.502	77.2715	-0.554706	3.90421e-07
Hpse	chr5:101108504-101148702	6.6346	4.51438	-0.555481	0.00490493
Col14a1	chr15:55139175-55354938	39.9829	27.1939	-0.5561	6.73106e-12
Pygl	chr12:71291801-71328670	73.3765	49.8979	-0.556339	6.102e-07
Ly86	chr13:37437213-37510905	18.9272	12.8691	-0.55655	0.0048477
Il6ra	chr3:89671986-89717297	14.1767	9.62896	-0.558066	4.44089e-16
Dlat	chr9:50441696-50469061	36.3656	24.6734	-0.559615	5.41458e-07
Adpgk	chr9:59139288-59164008	15.8443	10.7378	-0.561264	1.62381e-12
Tuba4a	chr1:75207403-75215828	30.7944	20.858	-0.562067	8.79924e-06
Tppp	chr13:74146866-74173201	12.5928	8.52678	-0.562522	2.03442e-05
Npc2	chr12:86095508-86114062	117.883	79.7922	-0.563031	4.44068e-07
Tmem135	chr7:96288167-96552711	35.8311	24.2356	-0.564083	4.88498e-14
Ndrg4	chr8:98226913-98239019	6.1937	4.18167	-0.56672	3.56039e-06
St6galnac5	chr3:152480043-152645197	6.77234	4.56761	-0.568215	1.88351e-05
Ndufa1	chrX:34727583-34731233	100.631	67.8122	-0.569457	7.30698e-05
Trim59	chr3:68839215-68848664	5.0224	3.38248	-0.570297	0.000440235
Hic1	chr11:74710707-74983757	10.7158	7.21351	-0.570969	0.000249278
Sh2b2	chr5:136693873-136720795	17.7516	11.9351	-0.572732	6.43929e-14
Chsy1	chr7:73254400-73318684	12.4004	8.33333	-0.573423	5.47512e-05
Mt2	chr8:96696517-96697467	41.0958	27.5358	-0.577685	0.00294897
Chst1	chr2:92439821-92455613	55.5029	37.1723	-0.578335	2.91524e-09
Agpat6	chr8:24281742-24318925	44.2809	29.6521	-0.578548	6.17137e-08
Mocs1	chr17:49567656-49703675	19.631	13.144	-0.578732	0
Oas1a	chr5:121345199-121357536	12.1485	8.13382	-0.578772	1.64008e-06
Mgll	chr6:88674405-88778354	244.17	163.298	-0.580381	7.47076e-08
Slc25a1	chr16:17921558-17928425	258.121	172.574	-0.580835	1.822e-07
Ptgis	chr2:167028695-167066037	12.967	8.6686	-0.580969	0.00181884
Angptl2	chr2:32988954-33226998	118.13	78.9126	-0.582047	1.9155e-07
Ets1	chr9:32503626-32565405	25.1058	16.7621	-0.582816	9.9963e-09
9030425E11Rik	chr9:40493991-40594506	28.3806	18.9482	-0.582839	0
Dram2	chr3:106280260-106379038	45.3141	30.2323	-0.58387	2.26555e-07
Gsto1	chr19:47929419-47939304	49.1514	32.7907	-0.583943	1.05297e-05
Igfals	chr17:25015714-25018953	13.2801	8.85112	-0.585333	0.000866664
Shisa5	chr9:108941101-108976638	94.1663	62.7086	-0.586548	1.6982e-11
Hsd17b12	chr2:93859719-93998111	111.699	74.1428	-0.591244	8.70662e-08
Aifm2	chr10:61178010-61247356	67.7461	44.9254	-0.592605	0
Pkdcc	chr17:83614622-83624409	10.5968	7.02037	-0.594009	0.00108599
Gstt2	chr10:75293595-75300186	27.6678	18.3269	-0.594245	1.96766e-07
Bscl2	chr19:8911418-8923205	113.526	75.09	-0.596331	2.22045e-16
Dpp4	chr2:62167503-62250342	20.136	13.3138	-0.596853	3.56861e-09
Cd209b	chr8:3916230-3926843	19.2438	12.7233	-0.596914	2.12664e-08
Aldh4a1	chr4:139178808-139205606	28.4352	18.7856	-0.598048	1.02857e-06
Clca1,Clca2,Clca4	chr3:144393146-144512266	69.4814	45.8942	-0.598315	1.59117e-12
Arl4a	chr12:40759877-40764574	43.3335	28.6155	-0.598685	1.23249e-10
Egflam	chr15:7156119-7348304	13.0629	8.62413	-0.599026	7.23096e-06
Tcf19	chr17:35649677-35653769	7.03998	4.64144	-0.601	5.07816e-12
Sephs2	chr7:134415394-134417573	42.9368	28.3041	-0.601201	1.36881e-06
Golm1	chr13:59736356-59777145	9.58076	6.30841	-0.602863	4.59068e-05
Ankrd57	chr10:58604374-58689184	26.9505	17.7444	-0.602953	4.17267e-07
H2-Q6	chr17:35514119-35580718	43.8145	28.8249	-0.604094	3.92666e-05
Stk17b	chr1:53812355-53842059	18.1883	11.9624	-0.604502	2.06341e-05
Car4	chr11:84771255-84779556	28.5989	18.7976	-0.605412	1.32913e-05
Acat2	chr17:13135907-13153591	30.9308	20.3228	-0.605945	4.70714e-06
O3far1	chr19:38171568-38188753	14.9462	9.8179	-0.606295	0.00278591
Ccl11	chr11:81871333-81876457	69.6916	45.7481	-0.607273	1.89824e-06
Slc25a33	chr4:149118144-149148376	7.90525	5.18319	-0.608972	0.00609718
Pdk1	chr2:71711328-71741915	17.3191	11.352	-0.609416	1.23037e-06
AF357359,Mir370,Rian	chr12:110842040-110899921	38.0676	24.9342	-0.610435	0
2810055F11Rik,Gpr135	chr12:73168965-73186417	16.5554	10.8336	-0.611792	4.19477e-05
Srpx	chrX:9614822-9694824	42.7511	27.9721	-0.611975	4.1559e-09
Akna	chr4:63028161-63071732	7.74207	5.06549	-0.61202	9.54792e-15
Mfng	chr15:78581739-78603951	47.6372	31.1475	-0.612971	7.65517e-08
Adamts12	chr15:10994518-11278988	34.4017	22.4881	-0.613317	2.87892e-08
Arl5c	chr11:97850893-97857487	5.65923	3.69852	-0.613657	4.30939e-05
Gm13157,Zfp534	chr4:147047611-147184011	13.7531	8.98767	-0.613733	3.15901e-08
Il15ra	chr2:11626683-11656413	33.0421	21.5913	-0.613856	0
Dclre1c	chr2:3341402-3392258	13.749	8.97432	-0.61545	9.37476e-07
Traf1	chr2:34798746-34817344	3.64877	2.37789	-0.617731	8.42659e-08
Cenpa	chr5:30969269-30978387	10.7416	6.98661	-0.620548	7.55115e-05
Brp44	chr1:167390827-167506904	107.458	69.8781	-0.620863	3.56881e-07
Hadhb	chr5:30481861-30511283	221.279	143.874	-0.621057	6.64357e-13
Lyplal1	chr1:187911610-187941189	11.2518	7.31268	-0.621681	0.000263078
Mical2	chr7:119369349-119498708	14.5534	9.45164	-0.622724	0
2010011I20Rik	chr2:172171076-172181249	14.0048	9.0936	-0.622999	1.2566e-05
Pde3b	chr7:121458940-121682458	80.4301	52.2076	-0.623476	4.88498e-15
Crls1	chr2:132672392-132694057	39.4069	25.5596	-0.624584	1.22857e-12
Acsm5	chr7:126669772-126688477	5.40113	3.50122	-0.625404	1.06668e-08
Crat	chr2:30247935-30318068	67.2051	43.4965	-0.627672	4.30476e-09
Elmod2	chr8:85836530-85856385	17.6073	11.3873	-0.62875	1.00383e-06
Svep1	chr4:58055667-58219468	19.9109	12.8735	-0.62916	1.44115e-08
8430408G22Rik	chr6:116582494-116623854	29.0052	18.752	-0.629265	1.38982e-07
Tmem30b	chr12:74644100-74647382	7.2284	4.67237	-0.629523	0.00109742
Cdk1	chr10:68799382-68815660	5.08942	3.28374	-0.632159	0.00479048
Cdo1	chr18:46872858-46887996	464.257	299.302	-0.633319	7.9898e-08
Ube2l6	chr2:84638984-84650160	22.6431	14.5801	-0.635066	0.000179995
Twist1	chr12:34642535-34644696	22.0659	14.1999	-0.635937	5.98805e-05
Bag4	chr8:26873373-26914447	15.1791	9.76326	-0.636652	2.35962e-09
H2-Q8	chr17:35514119-35580718	33.8936	21.7929	-0.637151	2.88164e-05
Mmp14	chr14:55050206-55061822	136.746	87.875	-0.637972	0
Ifi47,Olfr56	chr11:48851161-48948889	10.2366	6.56716	-0.640398	3.87998e-06
Racgap1	chr15:99450926-99482059	6.71041	4.29823	-0.642657	2.05774e-07
Gipc2	chr3:151756804-151828864	13.3178	8.5288	-0.642944	0.00154924
Col5a2	chr1:45431174-45560192	151.881	97.2589	-0.643036	2.9751e-07
Kbtbd11	chr8:15011024-15033371	10.7212	6.86052	-0.644083	0
Serpine1	chr5:137537375-137548142	10.1605	6.49541	-0.645479	0.000123112
Tmed5	chr5:108550665-108561610	38.0652	24.3315	-0.645649	2.86249e-08
Fam195a	chr17:26000642-26005683	23.6281	15.0628	-0.649521	0.00109445
Kif11	chr19:37450722-37496349	5.17423	3.29755	-0.64995	1.26881e-09
Nnmt	chr9:48397305-48413528	68.0188	43.3409	-0.650205	2.94066e-07
Gpr124	chr8:28195950-28239127	13.4501	8.55686	-0.652462	9.23448e-08
Lpin1	chr12:16541757-16596678	74.553	47.416	-0.652892	1.77636e-15
Postn	chr3:54164932-54195151	1051.53	668.439	-0.653626	0
Pdk2	chr11:94871192-94902697	57.2615	36.3998	-0.653635	9.99894e-09
Irgm2	chr11:58028478-58036285	14.0458	8.91407	-0.655982	1.63839e-09
Ccbl2	chr3:142364005-142408565	8.33294	5.28022	-0.658228	0.000159389
Cox8b	chr7:148084840-148086345	122.503	77.5888	-0.658892	1.13187e-05
Abhd5	chr9:122260733-122290641	39.2632	24.864	-0.659122	2.5615e-08
Ppp1r1a	chr15:103360709-103368423	40.1686	25.4299	-0.659543	1.16839e-06
Pdhx	chr2:102861212-102913670	17.6385	11.1617	-0.660168	9.89298e-06
Orm3	chr4:63017166-63020593	10.7327	6.79039	-0.660453	3.37028e-06
Sult1a1	chr7:133792167-133820443	91.6685	57.9504	-0.661606	4.00506e-11
Arxes1	chrX:132567905-132569485	46.1088	29.1356	-0.662257	4.51781e-07
2610020H08Rik	chr7:126937611-126995169	6.77318	4.27904	-0.662546	6.11813e-11
Acadm	chr3:153585322-153607396	164.364	103.807	-0.662988	1.79615e-09
Dennd1c	chr17:57201699-57217933	7.54311	4.75918	-0.664446	1.07562e-08
Aco2	chr15:81702652-81756643	222.827	140.523	-0.665122	8.44089e-09
Ptpn6	chr6:124613121-124688727	15.9851	10.079	-0.665376	1.08955e-09
Dnm3os	chr1:163916938-164408165	6.97035	4.39267	-0.666132	2.93033e-06
Ccna2	chr3:36451527-36470957	8.16304	5.14185	-0.666819	0.000269382
Pdp2	chr8:107115342-107122933	7.2552	4.56937	-0.667021	5.83521e-07
4931408D14Rik	chr19:37329143-37338647	21.6396	13.6221	-0.667721	0
Gpt2	chr8:88016355-88052957	65.5302	41.24	-0.668115	1.01953e-09
Fah	chr7:91733669-91754452	78.9177	49.6077	-0.669785	9.10496e-09
C2cd2l	chr9:44117319-44128365	10.8258	6.79102	-0.672779	2.96672e-06
Lfng	chr5:141083294-141091499	14.0964	8.83819	-0.673507	6.3604e-05
Sycp3	chr10:87922331-87966715	8.66977	5.43552	-0.673575	0.00760866
Pycr1	chr11:120497025-120505049	5.26952	3.30337	-0.673734	0.00203032
Slc25a20	chr9:108564428-108586972	45.815	28.6327	-0.678159	7.64403e-08
Cldn10	chr14:119187092-119273747	12.9052	8.05284	-0.680385	0.00354096
Dock2	chr11:34126843-34597325	9.20289	5.74164	-0.680623	3.39728e-13
Slc1a3	chr15:8584123-8660807	61.972	38.6048	-0.682834	6.77111e-10
Myo1g	chr11:6406549-6420961	8.29232	5.15448	-0.68595	8.18456e-13
Bmp6	chr13:38436894-38620329	5.98686	3.71261	-0.689367	0.000953759
Emilin1	chr5:31216158-31223646	20.3406	12.603	-0.690597	9.19192e-08
Acot4	chr12:85379176-85390127	5.53781	3.42948	-0.691324	2.22045e-16
Aacs	chr5:125946463-125998992	61.1843	37.8701	-0.692103	2.94381e-10
Sema7a	chr9:57787941-57810672	9.76619	6.03853	-0.693598	1.47248e-05
Mcf2l	chr8:12915892-13020509	13.4765	8.31621	-0.696443	0
Slc7a10	chr7:35971361-36000364	77.4323	47.7801	-0.696525	1.93909e-11
Snhg6	chr1:9932064-9934233	15.312	9.43476	-0.698605	0.00444151
2610203C22Rik,Adhfe1	chr1:9538040-9621245	49.3139	30.3617	-0.699741	0
Gsta3	chr1:21230669-21255640	18.5233	11.3977	-0.700592	6.03436e-05
Niacr1	chr5:124313578-124315525	17.4366	10.725	-0.701142	1.61993e-05
Negr1	chr3:156224757-156979411	8.05847	4.95652	-0.701177	6.62994e-06
Oaf	chr9:43023685-43048290	34.4483	21.1467	-0.703999	3.21096e-10
Ptafr	chr4:132119854-132138600	14.1987	8.71581	-0.704056	3.17411e-11
Hibch	chr1:52901837-52978939	75.4263	46.1968	-0.707275	8.59177e-11
Clstn3	chr6:124365685-124414802	19.879	12.1723	-0.707634	0
Ms4a6b	chr19:11590996-11606837	20.5228	12.5539	-0.709088	2.25966e-07
Bcat2	chr7:52823164-52845080	76.4455	46.7358	-0.709905	0
Slc43a1	chr2:84679028-84703793	32.3605	19.7476	-0.712556	0
Slc38a6	chr12:74377039-74454112	10.6616	6.49852	-0.714238	2.84255e-09
Mafb	chr2:160179812-160195638	36.0605	21.9702	-0.71487	1.51801e-09
2310001A20Rik	chr2:150408757-150434259	79.7892	48.5666	-0.716228	0
Car1	chr3:14766213-14863261	5.70248	3.47026	-0.716545	4.04896e-06
Ptgr1	chr4:58978461-58999950	6.61894	4.0252	-0.71754	0.00145329
Adamts14	chr10:60656943-60736188	5.62751	3.41818	-0.719267	6.57945e-10
Ces1f	chr8:95775506-95803648	81.7613	49.5606	-0.722225	4.45186e-11
C3	chr17:57343395-57367559	506.75	306.135	-0.727105	2.72804e-05
Setd4	chr16:93583701-93604426	7.03089	4.245	-0.727944	8.95649e-08
Ncoa4	chr14:32973047-33111960	83.3321	50.2462	-0.72986	0
Gfra2	chr14:71289936-71379645	10.695	6.43863	-0.732114	3.37766e-06
Tnfaip6	chr2:51893632-51912201	9.5795	5.76517	-0.732587	0.000972583
Nlrc5	chr8:96953833-97051172	11.7493	7.06634	-0.733537	4.44089e-16
Irf8	chr8:123260275-123280592	7.92665	4.76578	-0.733998	0.00011674
Txlng	chrX:159198303-159267331	16.9775	10.2045	-0.734424	9.02611e-13
Wfdc2	chr2:164388215-164394006	62.5648	37.5687	-0.73582	3.27537e-07
Stc2	chr11:31257670-31271430	44.6649	26.7865	-0.737634	3.33067e-15
Glb1l2	chr9:26570318-26614057	67.9899	40.7621	-0.738093	0
Sfxn1	chr13:54167213-54203714	81.7165	48.9512	-0.739284	2.95539e-11
Mmd	chr11:90110789-90139887	318.173	190.453	-0.740378	2.97268e-10
Acadl	chr1:66877426-66909841	151.983	90.9487	-0.740783	1.55385e-11
1190005I06Rik	chr8:123132501-123158282	13.7212	8.19272	-0.74399	0.00262821
Tmem120b	chr5:123526283-123582638	47.2903	28.2121	-0.74523	1.34321e-09
Ttyh2	chr11:114536781-114582298	27.5724	16.4303	-0.746868	1.13609e-09
Psat1	chr19:15979612-15999549	38.6658	23.0152	-0.748469	4.41537e-10
Lbh	chr17:73267644-73291286	24.184	14.3723	-0.750765	1.91342e-08
Pla2g12a	chr3:129581539-129598739	14.9878	8.9026	-0.751494	6.83867e-05
Car5b	chrX:160414753-160465942	74.6539	44.2424	-0.75479	9.01856e-12
Tbx2	chr11:85646116-85664513	6.32912	3.75047	-0.754933	2.2804e-12
Pim1	chr17:29627778-29633055	20.877	12.3707	-0.754985	0
Cd53	chr3:106561778-106593067	19.9641	11.8153	-0.756753	4.62204e-07
AI467606	chr7:134234949-134237563	5.01734	2.95243	-0.765021	0.00219189
Hacl1	chr14:32420411-32481383	17.8668	10.5117	-0.765292	4.89715e-08
Elovl5	chr9:77765039-77851738	54.1085	31.8086	-0.76644	1.91529e-11
Thrsp	chr7:104561271-104569013	842.345	494.634	-0.768049	2.35192e-11
Chchd10	chr10:75398317-75400479	69.4615	40.6044	-0.774576	1.01144e-08
F2r	chr13:96371743-96388388	7.09873	4.14451	-0.77636	0.000117311
N4bp2l1	chr5:151325197-151397191	19.9224	11.6237	-0.777325	8.80844e-08
Bst2	chr8:74058160-74061336	60.8447	35.2693	-0.786719	3.3011e-08
Gimap1,Gimap5	chr6:48688829-48720870	12.6725	7.3426	-0.787341	8.5228e-09
Egr2	chr10:66998262-67004936	12.7826	7.40535	-0.787546	5.10779e-09
Mgst1	chr6:138089057-138105273	818.016	473.406	-0.789051	1.11029e-11
Ccnb1	chr13:101548693-101556441	5.21507	3.01803	-0.789081	0.000970833
Opn3	chr1:177592558-177622721	20.351	11.7619	-0.790982	1.66718e-06
Birc5	chr11:117710550-117717057	7.16854	4.14256	-0.791159	0.00105336
4831426I19Rik	chr12:106163714-106248282	10.3604	5.96312	-0.796942	2.02061e-14
Adam23	chr1:63492477-63643089	16.8549	9.6992	-0.797231	0
Pla2g2d	chr4:138331649-138338058	7.86942	4.52782	-0.797439	7.52159e-05
A130040M12Rik	chr13:62184506-62397862	344.586	198.048	-0.799016	1.77636e-15
Tuba8	chr6:121160715-121192860	9.26418	5.31874	-0.80058	0.00010161
Cox7a1	chr7:30969135-30983836	22.951	13.1604	-0.802354	0.00317322
Gyg	chr3:20021516-20054995	52.7601	30.1464	-0.807462	5.70961e-11
Chpt1	chr10:87922331-87966715	466.886	266.568	-0.808568	0
Efemp1	chr11:28753204-28826743	133.979	76.4071	-0.810232	2.43805e-13
Coro1a	chr7:133843287-133848289	44.152	25.1676	-0.810913	1.30074e-12
Acer2	chr4:86520317-86566785	19.3656	11.034	-0.811531	3.51154e-10
Mtrnr2l	chr6:79768024-79768358	62.8578	35.7502	-0.814142	5.59661e-05
Serpina3f,Serpina3g	chr12:105452753-105480178	9.40821	5.34176	-0.816605	0
5730469M10Rik	chr14:41806599-41827177	160.279	90.8768	-0.818602	1.33227e-15
Cd86	chr16:36603954-36666163	5.53309	3.13355	-0.820287	0.000215393
Slc4a4	chr5:89316284-89668681	9.3146	5.27113	-0.821382	0
Acsl1	chr8:47556375-47623810	590.094	333.116	-0.824919	1.01072e-07
Cmbl	chr15:31498666-31519874	55.4899	31.3066	-0.825758	2.05754e-09
Anln	chr9:22135657-22193650	6.26318	3.5238	-0.829764	2.9976e-14
Fam83a	chr15:57817457-57842257	5.36988	3.01818	-0.831211	0.000621579
Selplg	chr5:114267806-114280510	10.9445	6.14564	-0.832569	9.43622e-07
Alcam	chr16:52233054-52453271	24.8105	13.9146	-0.834352	0
Gimap4	chr6:48634576-48642061	22.6919	12.7104	-0.836161	6.59961e-12
Alx4	chr2:93482590-93533249	8.71137	4.87478	-0.837562	1.91534e-08
Arxes2	chrX:132527406-132530577	105.199	58.83	-0.838498	1.45883e-13
Mup3	chr4:61744510-61748346	5.49964	3.0738	-0.839314	0.00168447
Vnn3	chr10:23571267-23589649	10.8955	6.08717	-0.839887	2.40432e-05
Dpyd	chr3:118265095-119135836	9.94553	5.52163	-0.848954	3.5999e-11
Acad11	chr9:103966032-104029976	60.8106	33.6943	-0.851816	1.82077e-14
Klf15	chr6:90412619-90425203	31.9544	17.6849	-0.853496	1.11022e-15
Abcg1	chr17:31194638-31254926	6.46988	3.57164	-0.857154	9.23523e-08
H2-T24	chr17:36131448-36179760	23.1379	12.7693	-0.85758	0
Snapc1	chr12:75065466-75089877	7.70577	4.23065	-0.865058	1.45284e-09
Il34	chr8:113245383-113329808	13.6099	7.45726	-0.867942	6.69318e-08
Slc22a4	chr11:53796501-53842521	22.7275	12.4264	-0.871031	0
S1pr3	chr13:51503986-51518166	9.54711	5.21832	-0.871479	1.95483e-08
Egln3	chr12:55279967-55304861	8.01499	4.38035	-0.871654	9.89212e-06
Plac8	chr5:100980643-101001255	68.7787	37.5262	-0.874063	2.76893e-09
Anxa8	chr14:34899175-34913754	6.08504	3.31942	-0.874338	0.000271327
Pdk4	chr6:5433350-5446278	73.6496	40.1532	-0.875163	2.44249e-15
Fmnl1	chr11:103032451-103060214	10.4259	5.68325	-0.87539	4.5639e-12
Scnn1a	chr6:125271357-125294960	6.68626	3.64377	-0.875768	1.43391e-10
Cbr1	chr16:93608038-93630512	74.4087	40.5475	-0.875858	0
Pcsk4	chr10:79784020-79792218	6.44988	3.509	-0.878214	2.77556e-14
Pank1	chr19:34883129-34954135	6.88699	3.74422	-0.879207	5.99069e-10
Pde4d	chr13:109444300-110746226	9.10178	4.91334	-0.889445	0
Ddit4	chr10:59412422-59414518	38.1905	20.6159	-0.889457	5.9126e-11
6430706D22Rik,A730008H23Rik,Hjurp	chr1:90123594-90174173	36.33	19.5559	-0.893559	0
Rac2	chr15:78389598-78403213	22.9141	12.296	-0.898054	5.973e-14
Adamts4	chr1:173164798-173192355	7.38075	3.95941	-0.89848	8.55405e-12
Sdc1	chr12:8778201-8800493	57.5792	30.8139	-0.901968	1.77636e-15
Elovl6	chr3:129235303-129341411	70.817	37.8012	-0.905662	2.22045e-16
Cat	chr2:103294060-103325310	369.052	196.965	-0.905884	5.19584e-14
Slco2a1	chr9:102910075-102994420	27.5623	14.6656	-0.910262	0
Fbxo21	chr5:118426778-118460200	44.7007	23.7409	-0.912923	6.66134e-16
Clstn3	chr6:124365685-124414802	13.4235	7.10206	-0.918454	0.00651226
Aqp11	chr7:104872555-104886757	5.96422	3.15376	-0.91926	5.93654e-05
Kif21b	chr1:138027946-138074594	5.73586	3.03072	-0.92035	0
Adrb2	chr18:62337469-62339613	6.28382	3.31756	-0.92152	8.78677e-05
Enpep	chr3:128972094-129035667	40.3368	21.2587	-0.924047	4.44089e-16
1700020L24Rik	chr11:83251195-83276570	5.4846	2.88722	-0.925707	0.000563134
Cdca3	chr6:124780003-124783719	5.98001	3.12618	-0.935748	5.28637e-06
Arhgap9	chr10:126758913-126778638	9.35137	4.88422	-0.937049	5.21822e-07
Acaa1b	chr9:119011595-119066328	33.1362	17.2725	-0.939928	0
Eci1	chr17:24563627-24576261	88.5183	46.1041	-0.94108	1.31006e-14
Gm614,Il2rg	chrX:98456715-98463571	19.2221	10.0078	-0.94164	1.93896e-08
Gpr132	chr12:114089086-114099149	5.56943	2.87939	-0.951764	9.15625e-06
Prkar2b	chr12:32643343-32746144	225.075	116.275	-0.952868	0
Tk1	chr11:117675744-117701227	8.22258	4.24749	-0.95298	1.45117e-06
Lgals3bp	chr11:118254065-118263245	184.299	94.1673	-0.968751	0
Dnajc12	chr10:62845190-62872538	10.2606	5.24231	-0.968846	1.58016e-06
Slc36a2	chr11:54971526-54998579	114.227	58.2201	-0.97231	0
Capn8	chr1:184495128-184567482	9.04582	4.57401	-0.983793	0
Gpx8	chr13:113832970-113836596	95.7153	48.2269	-0.988912	4.44089e-16
Cd52	chr4:133649452-133650988	48.471	24.3342	-0.994136	1.15235e-07
Phospho1	chr11:95685812-95707047	10.0131	5.00049	-1.00175	7.17933e-09
Hmha1	chr10:79479416-79494255	24.019	11.952	-1.00692	0
Rrm2	chr12:25393118-25399011	6.52578	3.24705	-1.00702	9.33121e-06
Ephx2	chr14:66701279-66743383	165.461	82.3241	-1.00711	0
Sash3	chrX:45499654-45514745	7.7086	3.83071	-1.00886	0
Il33	chr19:29999603-30035205	21.0165	10.4425	-1.00906	0
Spc25	chr2:69031845-69044247	5.65163	2.80606	-1.01012	4.56599e-07
Bmper	chr9:23027519-23289646	15.3042	7.59193	-1.01139	4.3654e-13
Sctr	chr1:121903556-121960109	6.51169	3.22389	-1.01423	2.43573e-09
Kcnk3	chr5:30876359-30927643	17.7541	8.72255	-1.02533	1.88738e-14
2810417H13Rik	chr9:65675520-65756601	7.39206	3.62205	-1.02917	2.13407e-06
Mmp28	chr11:83251195-83276570	8.38148	4.09555	-1.03315	0
Acss3	chr10:106370582-106560830	36.8355	17.9686	-1.03562	0
Csn2	chr5:88121648-88128446	14.822	7.21322	-1.03903	2.56971e-06
Ptprc	chr1:139959437-140071889	21.6138	10.5117	-1.03996	0
Sla	chr15:66502331-66682282	5.81953	2.82942	-1.0404	3.24489e-06
2010016I18Rik	chr3:106280260-106379038	12.5599	6.10569	-1.0406	2.51665e-12
Ehhadh	chr16:21761265-21787915	21.18	10.1646	-1.05915	0
Klb	chr5:65739506-65778404	11.29	5.4034	-1.0631	0
Fgf10	chr13:119470691-119581380	8.53603	4.07755	-1.06586	0
Adam12	chr7:141074882-141416780	26.3447	12.455	-1.08079	0
Tspan32	chr7:150190950-150205393	5.63574	2.66393	-1.08105	1.55431e-15
Slfn1	chr11:82930337-82936162	6.59713	3.11146	-1.08425	1.98772e-06
Net1	chr13:3881288-3917466	136.972	63.4827	-1.10944	0
Fabp3	chr4:129985790-130037224	9.76351	4.51748	-1.11188	1.98426e-05
Etv4	chr11:101631055-101646660	7.73741	3.51203	-1.13955	0
Atp1a3	chr7:25763138-25790943	8.52462	3.86035	-1.1429	6.81255e-12
Epsti1	chr14:78304045-78402463	8.7108	3.93087	-1.14796	7.75753e-10
Vcan	chr13:89794914-89882117	22.4792	10.132	-1.14967	0
Pyhin1	chr1:175560989-175578069	8.56976	3.85217	-1.15358	0
Crym	chr7:127329897-127345502	6.53821	2.93524	-1.15542	1.97815e-05
Fam13a	chr6:58881443-58974663	118.17	52.7189	-1.16447	0
St3gal6	chr16:58408647-58524469	46.3192	20.5482	-1.1726	0
Adcy3	chr12:4132992-4240123	19.2659	8.52135	-1.1769	0
Tmprss2	chr16:97786285-97832802	58.1272	25.7045	-1.17719	0
Cd37	chr7:52471122-52494755	21.4562	9.47968	-1.17848	2.68392e-10
Irf7	chr7:148449080-148452378	46.0858	20.2246	-1.18821	0
Nxnl1	chr8:74083175-74090548	6.32748	2.77065	-1.19141	0
Pydc4	chr1:175415694-175529405	7.63699	3.32935	-1.19776	9.33325e-08
Il27ra	chr8:86545372-86566474	5.45961	2.37786	-1.19913	2.62013e-14
Ppa1	chr10:61111368-61136913	106.061	45.9261	-1.20751	0
Beta-s	chr7:110975036-110976442	590.685	251.692	-1.23073	0
Hbb-b1,Hbb-b2	chr7:110961037-110962437	395.788	166.454	-1.24961	0
Gbp10	chr5:105644717-105668552	7.7503	3.25814	-1.2502	3.2212e-12
Mir142	chr11:87569677-87571131	6.13122	2.51242	-1.2871	1.74165e-06
Hba-a1,Hba-a2	chr11:32183671-32184493	588.017	239.206	-1.2976	0
Actc1	chr2:113873024-113878547	6.58866	2.67828	-1.29868	1.04668e-06
Cidea	chr18:67448856-67536809	31.2941	12.702	-1.30083	1.52916e-06
Hba-a1,Hba-a2	chr11:32196488-32197310	562.429	226.672	-1.31107	0
Pir	chrX:160707362-160810945	9.85348	3.88097	-1.34422	6.7122e-10
Cd72	chr4:43455032-43467498	6.09714	2.36883	-1.36396	0
Crispld1	chr1:17717139-17759810	20.9931	8.04121	-1.38443	0
Gcnt4	chr13:97694470-97720914	5.03703	1.91817	-1.39284	0
Fgg	chr3:82811817-82818971	37.3801	14.083	-1.40832	0
Cidea	chr18:67448856-67536809	52.3393	19.6695	-1.41193	0
Wnt2	chr6:17935364-17980585	12.4306	4.62778	-1.4255	0
Samd5	chr10:9344268-9395026	8.36588	3.07937	-1.44188	0
Ltf	chr9:110921775-110948430	99.6481	36.6028	-1.44489	0
Slc27a1	chr8:74092398-74113794	367.976	134.43	-1.45276	0
Tst	chr15:78229985-78236289	50.0428	18.2772	-1.45312	0
Wap	chr11:6535485-6538652	7.09441	2.54171	-1.48089	1.71382e-05
Alas2	chrX:146981959-147005165	9.60029	3.39705	-1.4988	0
Nxph3	chr11:95371159-95375879	7.62732	2.67984	-1.50903	7.15406e-12
Vwa3a	chr7:127883070-127949054	3.63693	1.266	-1.52244	0
Krt10	chr11:99246568-99251088	5.70293	1.97803	-1.52764	3.55271e-15
Insig1	chr5:28397951-28405205	87.9914	29.4916	-1.57706	0
Csn1s2a	chr5:88203591-88217822	13.3297	4.43756	-1.58681	1.86975e-10
Smpd3	chr8:108734928-108861888	16.1499	5.37017	-1.58849	0
2610507I01Rik	chr11:59011105-59015933	5.2403	1.69641	-1.62716	0
Cyp2e1	chr7:147949730-147960876	1270.75	402.448	-1.6588	0
9530008L14Rik	chr13:41858516-41942985	7.99505	2.50024	-1.67704	0
Timp1	chrX:20425668-20498044	24.4258	7.59387	-1.6855	0
Tcf7	chr11:52065816-52096657	13.5578	4.09015	-1.7289	0
Cd2	chr3:101079830-101091862	6.75114	1.99708	-1.75724	3.52519e-10
Acap1	chr11:69695068-69709138	6.68318	1.91847	-1.80058	0
Tbc1d10c	chr19:4184338-4191105	7.83444	2.2358	-1.80904	0
Clec2i	chr6:128834973-128848123	5.01654	1.42283	-1.81793	0
Fam25c	chr14:35165067-35168579	31.7057	8.49902	-1.89937	2.5735e-13
Cxcl13	chr5:96385957-96390087	9.46746	2.53032	-1.90366	3.26406e-14
Cited1	chrX:99442715-99447608	43.9362	11.6557	-1.91437	0
Ptprcap	chr19:4154644-4163326	7.54496	1.99353	-1.92019	6.17062e-13
Lat	chr7:133507341-133513048	8.60373	2.22129	-1.95356	0
Hmgcs2	chr3:98084353-98114661	50.4185	12.9554	-1.9604	0
Lck	chr4:129225587-129250885	8.41007	2.13256	-1.97954	0
Cntn1	chr15:91881595-92172398	8.73631	2.12576	-2.03905	0
Gimap3	chr6:48688829-48720870	14.8	3.52234	-2.07099	0
Cd79b	chr11:106172654-106175843	12.2761	2.87862	-2.0924	0
Ccl5	chr11:83339280-83344020	21.4643	4.97094	-2.11035	1.11022e-15
Ms4a4b	chr19:11518047-11538038	12.9478	2.99345	-2.11282	0
Ccl19	chr4:42248503-42250497	5.91611	1.32524	-2.1584	1.64558e-08
Ccl19	chr4:42768056-42770050	5.91611	1.32524	-2.1584	1.64558e-08
Cd3g	chr9:44777654-44788514	7.69863	1.64966	-2.22243	1.55431e-14
Cd8b1	chr6:71272774-71288060	5.71876	1.20425	-2.24757	0
Pttg1	chr11:43233749-43239750	10.696	2.20176	-2.28035	0
Ltb	chr17:35331430-35333250	13.8719	2.83016	-2.29321	0
Mup9	chr4:60432031-60434824	186.974	37.7247	-2.30926	0
Mup8	chr4:60231492-60235471	111.568	22.5092	-2.30933	0
Mup5	chr4:61492352-61496214	17.7352	3.57656	-2.30997	0
Mup19	chr4:61439361-61443258	178.647	35.9483	-2.31312	0
LOC100048884	chr4:61331211-61335128	172.661	34.681	-2.31572	0
Mup17	chr4:61252962-61256864	154.661	31.05	-2.31644	0
Mup1	chr4:60510884-60514832	134.191	26.8677	-2.32035	0
Mup12	chr4:60732253-60736153	135.503	27.1001	-2.32195	0
Mup16	chr4:61176624-61180518	151.213	30.1729	-2.32526	0
Mup15,Mup2,Mup7	chr4:60079340-60152730	317.861	63.3505	-2.32697	0
LOC100048885,Mup10,Mup11,Mup2	chr4:60591132-60675267	486.88	96.7163	-2.33173	0
Mup13	chr4:60885338-60889318	110.17	21.8204	-2.33598	0
Mup14,Mup15,Mup2	chr4:60961068-61100736	288.183	56.9616	-2.33892	0
Ucp1	chr8:85814246-85822355	43.2883	8.48356	-2.35124	0
Sell	chr1:165992155-166013262	11.7436	2.05968	-2.51138	0
Cd3e	chr9:44806825-44817673	7.25959	1.22111	-2.5717	0
Ccl22	chr8:97269583-97275288	5.8354	0.929965	-2.64958	0
Upk3a	chr15:84847570-84852990	16.2053	2.43631	-2.7337	0
Itih2	chr2:10015845-10052404	17.4808	2.60846	-2.7445	0
Fgb	chr3:82844115-82853776	26.821	3.94152	-2.76654	0
Cxcl17	chr7:26163057-26354165	7.32023	1.03697	-2.81951	2.22045e-16
Slc27a2	chr2:126378759-126413979	5.1235	0.684732	-2.90352	0
Gm10591	chr4:42625654-42626785	5.01869	0.669883	-2.90533	0
Gm13304	chr4:42391949-42393080	5.01869	0.669883	-2.90533	0
H2-Ob	chr17:34375836-34383428	7.19273	0.959498	-2.90619	0
Ccl21c	chr4:41763293-42104673	5.01867	0.667097	-2.91134	0
Ccl21c	chr4:41763293-42104673	5.01867	0.667097	-2.91134	0
Reg3g	chr6:78416261-78418868	7.25919	0.851803	-3.09122	1.33227e-15
Ccr7	chr11:99005512-99016391	6.97963	0.816783	-3.09513	0
Faim3	chr1:132762334-132777516	5.06449	0.558434	-3.18096	0
Gm1987	chr4:42231042-42232176	11.1713	1.10877	-3.33276	0
Gm1987	chr4:42786391-42787525	11.1713	1.10877	-3.33276	0
Ms4a1	chr19:11324335-11340643	5.61451	0.548633	-3.35524	0
Cd19	chr7:133551961-133558719	7.33379	0.694095	-3.40135	0
Glycam1	chr15:103392554-103395554	136.002	4.62988	-4.87651	0
