# Supplementary material for: MiR-21 Is under Control of STAT5 but Is Dispensable for Mammary Development and Lactation
Source: PLoS One. 2014 Jan 30;9(1):e85123. doi: 10.1371/journal.pone.0085123 (PMC3907398; doi:10.1371/journal.pone.0085123)
Supplement: Table S2 — miR-21 target analysis. (XLS) [file pone.0085123.s002.xls]

## Sheet: Sheet1
mirbase_acc	gene symbol	mirna_alignment	gene alignment	conservation	align score	seed cat	energy	mirsvr score
MIMAT0000530	Slc5a8	aguuguAGUCAGACUAUUCGAu	uuuguuUCA-UGAAAUAAGCUg	0.5159	142	7	-8.45	-0.1047
MIMAT0000530	Lbp	agUUGUAGU-CAGACUAUUCGAu	gaAGCAUAACAACACAUAAGCUc	0.5268	147	7	-10.11	-0.232
MIMAT0000530	Mycl1	agUUGUAGUCAGACUAUUCGAu	auGGCUUGUGUUUUAUAAGCUg	0.5637	156	7	-12.67	-0.2432
MIMAT0000530	Pdlim3	agUUGUAGU-CAGACUAUUC-GAu	ugAGUAGCAUGUCAGAUAAGACUu	0.4729	131	0	-14.61	-0.266
